# Supplementary material for: Single-nuclei transcriptomics reveals TBX5-dependent targets in a patient with Holt-Oram syndrome
Source: J Clin Invest. 2024 Nov 14;135(2):e180670. doi: 10.1172/JCI180670 (PMC11735084; doi:10.1172/JCI180670)
Supplement: Supplemental table 1 [file jci-135-180670-s124.xlsx]

## Sheet: TableS1
CRITICAL TRIO-WES RESULTS:
ACMG Category	Disease	Inheritance Pattern	Gene	Position	Isoform	Location	Nucleotide	Amino Acid	Zygosity	Comments	EVS AA/EA	SIFT/PolyPhen-2
Pathological Variants in Disease Genes Related to Clinical Phenotype	None detected by WES
Likely Pathogenic Variants in Disease Genes Related to Clinical Phenotype	Holt-Oram syndrome	AD	TBX5	Chr12:114837426	NM_000192	exon4	c.254C>G	p.P85R	Het	Novel variant. Mother is negative. Father is negative. De Novo.	N/R, N/R	Damaging/Probably damaging
Variants of unknown clinical significance in disease gene related to clinical phenotypeNone detected by WES
Medically actionable pathogenic variants in disease genes unrelated to clinical phenotype	None detected by WES
Carrier Status for Recessive Mendelian Disorders	None detected by WES
De Novo, Bi-allelic and Hemizygous Variants in Genes Unrelated to Clinical Phenotype or in Genes with no Currently Known Disease Associations	Brittle cornea syndrome 1	AR	ZNF469	Chr16:88494623	NM_001127464	exon1	c.745G>A	p.G249R	Het	Novel variant. Mother is heterozygous. Father is negative.	N/R, N/R	Damaging/Probably damaging
	Brittle cornea syndrome 1	AR	ZNF469	Chr16:88495620	NM_001127464	exon1	c.1742C>T	p.P581L	Het	Novel variant. Mother is negative. Father is heterozygous.	N/R, N/R	Damaging/Benign
	Brittle cornea syndrome 1	AR	ZNF469	Chr16:88504203	NM_001127464	exon2	c.10241G>C	p.R3414T	Het	rs199528724. Mother is negative. Father is heterozygous.	0/6890, 19/2449	Tolerating/Benign
			DNHD1	Chr11:6569104	NM_144666	exon22	c.6739T>C	p.Y2247H	Het	Novel variant. Mother is heterozygous. Father is negative.	N/R, N/R	Tolerating/Benign
			DNHD1	Chr11:6566901	NM_144666	exon19	c.4732_4733delinsCG	p.A1578R	Het	Novel variant. Mother is negative. Father is heterozygous.	N/R, N/R	Tolerating/Possibly damaging
Minor Allele Frequency in Exome Variant Server database from NHLBI GO Exome Sequencing Project (ESP) (http://evs.gs.washington.edu/EVS). For example, "1/3738 3/7017" in the MAF column labeld as "EVS AA/EA" means in the current EVS database containing 6500 individuals, for the variant listed, the minor allele was observed one time and the major allele was observed 3738 times in African Americans, …
EVS: Exome Variant Server, AA: African American, EA: Europeans, N/R: Not Reported
SIFT: PMID: 19561590
PolyPhen-2: PMID: 20354512
