# Supplementary material for: Single-nuclei transcriptomics reveals TBX5-dependent targets in a patient with Holt-Oram syndrome
Source: J Clin Invest. 2024 Nov 14;135(2):e180670. doi: 10.1172/JCI180670 (PMC11735084; doi:10.1172/JCI180670)
Supplement: Supplemental table 2 [file jci-135-180670-s125.xlsx]

## Sheet: SupplementalTable1_Resubmission
Gene	p-value	avg_log2FC	pct.1	pct.2	p-value adjusted	TBX5ChIP_Distance	TBX5ChIP_pcHiC	TBX5_BindingUnion	MouseAtria	MouseVentricle	HumaniPSC	Tbx5G125R	ped_HCM	ped_DCM	adult_DCM
TXNIP	0	0.962937	0.911	0.645	0	TRUE	TRUE	TRUE	Up	NS	Up	Down	Up	Up	Down
WNT9A	0	0.657431	0.411	0.03	0	FALSE	TRUE	TRUE	NS	NS	NS	NS	Up	NS	Up
EDNRA	0	0.913054	0.639	0.195	0	TRUE	TRUE	TRUE	Down	NS	Up	Down	Up	NS	Up
FKBP5	0	0.890286	0.844	0.491	0	TRUE	TRUE	TRUE	NS	NS	NS	NS	Up	Up	NS
AL078590.2	0	0.616575	0.385	0.044	0	FALSE	FALSE	FALSE	NS	NS	NS	NS	Up	NS	NS
AC002451.1	0	1.07566	0.671	0.051	0	FALSE	FALSE	FALSE	NS	NS	NS	NS	Up	NS	NS
PDK4	0	1.74045	0.966	0.256	0	FALSE	FALSE	FALSE	NS	NS	NS	NS	Up	Up	NS
ATRNL1	0	0.628537	0.376	0.031	0	FALSE	FALSE	FALSE	Down	NS	NS	NS	Up	NS	Up
ZBTB16	0	0.674548	0.917	0.754	0	TRUE	TRUE	TRUE	NS	NS	NS	NS	Up	Up	Up
AP002518.2	0	0.627119	0.396	0.032	0	FALSE	FALSE	FALSE	NS	NS	NS	NS	Up	Up	NS
GAS7	0	0.612194	0.39	0.063	0	FALSE	FALSE	TRUE	Up	NS	NS	NS	Up	NS	Up
FGF13	0	0.482256	0.25	0.02	0	FALSE	FALSE	TRUE	Down	NS	Up	NS	Up	NS	Up
MT-CO1	0	-1.22841	0.045	0.749	0	FALSE	FALSE	FALSE	NS	NS	Up	NS	Down	Down	NS
MT-CO2	9.14e-293	-1.16626	0.006	0.679	2.62e-288	FALSE	FALSE	FALSE	NS	NS	Up	NS	Down	Down	NS
ZNF536	1.25e-283	0.464466	0.268	0.028	3.58e-279	FALSE	FALSE	FALSE	Down	NS	NS	Down	Up	NS	Up
MLIP-AS1	8.79e-278	0.816521	0.789	0.495	2.52e-273	FALSE	FALSE	FALSE	NS	NS	NS	NS	Up	Down	Down
PIK3R1	1.12e-263	0.641947	0.871	0.735	3.2e-259	TRUE	TRUE	TRUE	Down	NS	NS	NS	Up	Up	NS
MLIP	9.38e-262	0.280477	0.952	0.971	2.69e-257	TRUE	TRUE	TRUE	NS	NS	NS	NS	Up	Down	NS
MYL6	3.19e-261	-0.776069	0.101	0.748	9.12e-257	TRUE	TRUE	TRUE	Up	NS	Up&Down	NS	Down	Down	Down
ATP2B4	3.08e-259	-0.894786	0.175	0.77	8.82e-255	TRUE	TRUE	TRUE	NS	NS	NS	NS	NS	Down	NS
MYL9	2.67e-243	-0.799934	0.118	0.727	7.64e-239	TRUE	TRUE	TRUE	Up	NS	Up&Down	Down	Down	Down	Down
ACTG1	1.99e-242	-0.82081	0.07	0.68	5.7e-238	TRUE	FALSE	TRUE	NS	NS	Up	Up	NS	Down	Down
RORA	1.67e-239	0.806391	0.767	0.451	4.79e-235	FALSE	FALSE	FALSE	Down	NS	NS	NS	Up	NS	Up
PLPP3	2.29e-239	0.737059	0.81	0.565	6.55e-235	FALSE	FALSE	FALSE	NS	NS	NS	NS	Up	NS	Down
TMTC1	9.52e-233	0.78974	0.709	0.355	2.73e-228	FALSE	FALSE	TRUE	NS	NS	NS	NS	Up	Up	NS
MT-ND3	1.16e-231	-0.975379	0.036	0.625	3.31e-227	FALSE	FALSE	FALSE	NS	NS	Up	NS	Down	Down	Up
NAV1	5.41e-229	-0.794512	0.269	0.805	1.55e-224	TRUE	TRUE	TRUE	NS	Up	Up&Down	NS	NS	NS	Up
FBN2	1.13e-228	-0.792378	0.24	0.807	3.23e-224	FALSE	FALSE	TRUE	Up	NS	Up&Down	Up	Down	Down	NS
SLC27A6	1.2e-227	-0.787285	0.068	0.66	3.43e-223	FALSE	FALSE	TRUE	Up	NS	NS	NS	Down	Down	NS
ECT2L	7.8e-226	0.678109	0.553	0.189	2.23e-221	FALSE	TRUE	TRUE	NS	NS	NS	NS	Up	NS	Down
MYL7	1.21e-224	-0.908654	0.221	0.761	3.48e-220	TRUE	TRUE	TRUE	Down	Down	Up&Down	NS	Down	Down	Down
SMYD1	3.84e-224	-0.717723	0.311	0.833	1.1e-219	TRUE	TRUE	TRUE	Up	NS	Up	NS	Down	Down	Down
YBX3	1.19e-222	0.629617	0.531	0.173	3.42e-218	TRUE	TRUE	TRUE	NS	NS	Down	NS	NS	Up	Up
SLC44A5	1.59e-221	0.621281	0.458	0.109	4.56e-217	FALSE	FALSE	FALSE	NS	NS	NS	NS	NS	Down	Up
LINC02269	4.95e-217	0.813475	0.696	0.343	1.42e-212	FALSE	FALSE	FALSE	NS	NS	NS	NS	Up	Down	NS
CPEB4	5.5e-217	0.417209	0.911	0.863	1.58e-212	TRUE	FALSE	TRUE	NS	NS	Up	NS	Up	Up	Up
ACTB	1.55e-216	-0.756586	0.126	0.703	4.45e-212	TRUE	TRUE	TRUE	Up	Down	NS	NS	NS	Down	Down
TPM1	2.13e-215	-0.447237	0.826	0.993	6.09e-211	TRUE	TRUE	TRUE	Up	NS	Up&Down	NS	Down	NS	Down
TTN-AS1	1.38e-214	0.316186	0.906	0.95	3.95e-210	FALSE	FALSE	TRUE	NS	NS	NS	NS	Up	NS	NS
AL136171.2	8.3e-214	-0.781711	0.25	0.804	2.38e-209	FALSE	FALSE	FALSE	NS	NS	NS	NS	NS	Down	NS
MYL3	2.06e-212	-0.517819	0.672	0.959	5.91e-208	TRUE	TRUE	TRUE	Up	NS	Down	Down	Down	Down	Down
FGF12	1.25e-210	-0.490224	0.77	0.981	3.58e-206	FALSE	FALSE	TRUE	Down	Down	Down	Down	Down	Down	Down
AC106895.1	1.33e-210	0.524025	0.335	0.068	3.81e-206	FALSE	FALSE	FALSE	NS	NS	NS	NS	Up	NS	NS
LDLRAD4	2.15e-210	0.586616	0.844	0.7	6.17e-206	FALSE	FALSE	TRUE	NS	NS	NS	NS	Up	Up	Up
ANTXR2	4.5e-210	0.752824	0.626	0.294	1.29e-205	FALSE	FALSE	TRUE	Down	Up	NS	NS	Up	NS	Up
CBLB	3.97e-207	0.395849	0.912	0.911	1.14e-202	FALSE	FALSE	TRUE	NS	NS	NS	NS	Up	Down	NS
LINC02552	7.71e-205	0.72373	0.562	0.22	2.21e-200	FALSE	FALSE	FALSE	NS	NS	NS	NS	Up	Down	NS
JAK1	1.54e-204	0.621167	0.809	0.609	4.42e-200	FALSE	FALSE	FALSE	Down	NS	NS	NS	Up	NS	Down
MT-CO3	8.65e-198	-0.921562	0.034	0.569	2.48e-193	FALSE	FALSE	FALSE	NS	NS	Up	NS	Down	Down	NS
SAMD4A	7.08e-195	-0.518514	0.652	0.91	2.03e-190	TRUE	TRUE	TRUE	NS	NS	NS	Down	NS	Down	NS
C1orf21	2.23e-190	0.614533	0.807	0.611	6.38e-186	TRUE	TRUE	TRUE	Up	Up	NS	NS	Up	NS	Up
PPP1R1C	3.46e-189	-0.68338	0.229	0.762	9.92e-185	FALSE	FALSE	TRUE	NS	NS	NS	NS	Down	Down	NS
DPP4	3.59e-189	0.500367	0.359	0.086	1.03e-184	FALSE	FALSE	FALSE	NS	NS	NS	NS	Up	NS	NS
AOPEP	1.99e-187	-0.393621	0.785	0.959	5.71e-183	FALSE	FALSE	FALSE	NS	NS	NS	NS	Up	Down	NS
FSTL1	1.27e-185	0.635098	0.797	0.463	3.65e-181	FALSE	FALSE	TRUE	Up	NS	NS	NS	Up	Down	Down
TUB	1.61e-184	0.520439	0.373	0.096	4.62e-180	FALSE	FALSE	FALSE	NS	Down	NS	NS	Up	NS	NS
ARL15	9.17e-184	0.629968	0.798	0.612	2.63e-179	FALSE	FALSE	FALSE	NS	NS	NS	NS	Up	Up	Up
ARHGAP24	2.25e-177	0.484128	0.832	0.797	6.44e-173	FALSE	FALSE	TRUE	Down	NS	NS	NS	Up	Down	Up
AC097522.2	1.2e-175	0.620264	0.815	0.641	3.44e-171	FALSE	FALSE	FALSE	NS	NS	NS	NS	NS	Down	NS
LINC00486	2.19e-172	-0.603275	0.067	0.582	6.27e-168	FALSE	FALSE	FALSE	NS	NS	NS	NS	Up	NS	Up
AP005329.2	1.22e-170	0.672195	0.488	0.192	3.48e-166	FALSE	FALSE	FALSE	NS	NS	NS	NS	Up	NS	NS
MARK3	4.24e-168	0.483976	0.833	0.727	1.22e-163	FALSE	FALSE	FALSE	NS	NS	NS	NS	Up	NS	Down
SAMD12	3.81e-167	0.659964	0.627	0.317	1.09e-162	FALSE	FALSE	TRUE	NS	NS	NS	NS	Up	NS	Up
AC138123.1	8.03e-165	-0.692662	0.007	0.476	2.3e-160	FALSE	FALSE	FALSE	NS	NS	NS	NS	Up	Down	NS
LMO7	2.39e-164	0.295526	0.896	0.917	6.84e-160	FALSE	FALSE	TRUE	NS	Up	NS	NS	Up	Down	Up
AC106895.2	9.64e-164	0.379695	0.255	0.048	2.76e-159	FALSE	FALSE	FALSE	NS	NS	NS	NS	Up	NS	NS
ADGRL3	1.17e-163	0.624266	0.438	0.142	3.34e-159	FALSE	FALSE	FALSE	NS	NS	NS	NS	Up	Down	Up
STK38L	1e-162	-0.659934	0.22	0.688	2.87e-158	FALSE	FALSE	FALSE	Down	NS	NS	NS	NS	NS	Up
FOXO3	1.9e-162	0.547754	0.783	0.642	5.44e-158	TRUE	TRUE	TRUE	NS	NS	NS	NS	Up	Up	Up
LINC02208	5.03e-160	-0.881281	0.144	0.617	1.44e-155	FALSE	FALSE	FALSE	NS	NS	NS	NS	NS	Down	NS
PDE1C	8.79e-160	-0.381404	0.783	0.964	2.52e-155	TRUE	TRUE	TRUE	Down	NS	NS	NS	NS	Down	Up
GRIP2	7.62e-159	-0.60436	0.182	0.685	2.18e-154	FALSE	TRUE	TRUE	NS	Up	NS	NS	NS	Down	NS
AC124947.1	1.03e-158	-0.582952	0.003	0.461	2.96e-154	FALSE	FALSE	FALSE	NS	NS	NS	NS	Up	Down	NS
ARIH2	2.28e-158	0.538396	0.734	0.538	6.54e-154	TRUE	FALSE	TRUE	NS	NS	NS	NS	Up	NS	Up
ABHD18	1.61e-157	0.565638	0.769	0.536	4.62e-153	FALSE	FALSE	FALSE	NS	NS	NS	NS	Up	NS	Up
ADCY5	1.44e-155	-0.586018	0.372	0.787	4.14e-151	TRUE	TRUE	TRUE	NS	NS	Down	NS	NS	Down	NS
PDE7A	2.22e-155	0.277481	0.9	0.924	6.37e-151	FALSE	TRUE	TRUE	Down	NS	NS	NS	Up	Down	Down
TSPAN9	2.83e-155	-0.585293	0.296	0.776	8.1e-151	TRUE	FALSE	TRUE	Up	NS	Up	Down	NS	Up	Up
NRAP	2.39e-154	-0.54996	0.414	0.872	6.84e-150	FALSE	FALSE	TRUE	NS	NS	NS	Down	NS	NS	NS
HSPG2	3.49e-154	-0.556062	0.048	0.522	9.99e-150	TRUE	TRUE	TRUE	Up	NS	NS	NS	Up	NS	Up
PLN	2.64e-153	-0.538155	0.489	0.892	7.56e-149	FALSE	FALSE	TRUE	NS	Up	Up	Down	Down	Down	Down
ATAD2	1.9e-152	0.651035	0.611	0.344	5.45e-148	TRUE	TRUE	TRUE	Up	NS	NS	NS	Up	NS	NS
MYOM2	3.57e-151	0.338487	0.908	0.877	1.02e-146	FALSE	TRUE	TRUE	NS	NS	NS	NS	Up	Up	NS
SOS1	9.32e-151	0.501623	0.775	0.64	2.67e-146	TRUE	TRUE	TRUE	Down	NS	NS	NS	Up	NS	NS
ACTN4	9.04e-150	-0.588449	0.224	0.703	2.59e-145	TRUE	TRUE	TRUE	Up	NS	NS	NS	Up	NS	Up
ADAM19	1.64e-149	-0.639557	0.076	0.536	4.7e-145	TRUE	TRUE	TRUE	Down	NS	NS	NS	NS	Down	Up
KCNMB2-AS1	7.97e-148	0.656	0.689	0.43	2.28e-143	FALSE	FALSE	FALSE	NS	NS	NS	NS	Up	Down	Up
DYNC1I1	9.16e-147	0.613005	0.693	0.473	2.62e-142	FALSE	FALSE	TRUE	NS	NS	NS	NS	Up	Down	Down
MYO18B	2.52e-146	-0.450253	0.664	0.936	7.22e-142	TRUE	TRUE	TRUE	NS	NS	NS	NS	Up	NS	Up
PPARGC1B	4.06e-144	-0.565103	0.228	0.71	1.16e-139	TRUE	TRUE	TRUE	NS	Up	NS	Up	NS	Down	Down
IQCJ-SCHIP1	4.38e-144	-0.614347	0.264	0.722	1.25e-139	TRUE	FALSE	TRUE	NS	NS	NS	Down	NS	Down	NS
MYH9	6.1e-143	-0.60812	0.196	0.663	1.75e-138	TRUE	TRUE	TRUE	Up	NS	NS	NS	NS	Down	Up
MGAT4C	1.29e-141	-0.688051	0.06	0.5	3.69e-137	FALSE	FALSE	TRUE	NS	NS	NS	NS	NS	Down	Down
PPP1R13L	1.92e-140	-0.546622	0.095	0.56	5.5e-136	TRUE	TRUE	TRUE	Down	NS	NS	NS	NS	NS	Down
HADHB	3.34e-139	0.435268	0.792	0.69	9.56e-135	FALSE	FALSE	FALSE	NS	NS	NS	Down	NS	NS	NS
C6	4.94e-139	0.436781	0.276	0.065	1.42e-134	FALSE	FALSE	FALSE	Up	NS	NS	NS	NS	NS	Up
IGFBP7	1.27e-137	-0.535931	0.189	0.697	3.64e-133	FALSE	FALSE	TRUE	Up	NS	Down	NS	NS	Down	NS
DUSP27	2.19e-137	-0.554714	0.1	0.554	6.26e-133	TRUE	TRUE	TRUE	Up	NS	NS	Up	NS	NS	Up
AC022034.3	1.97e-136	-0.69992	0.21	0.652	5.66e-132	FALSE	FALSE	FALSE	NS	NS	NS	NS	NS	Down	NS
RGS3	3.32e-136	-0.520191	0.07	0.518	9.5e-132	TRUE	TRUE	TRUE	NS	NS	NS	NS	NS	Up	NS
MT-CYB	1.52e-133	-0.736355	0.018	0.43	4.36e-129	FALSE	FALSE	FALSE	NS	NS	NS	NS	Down	Down	Down
MT-ATP6	1.87e-133	-0.736408	0.019	0.429	5.35e-129	FALSE	FALSE	FALSE	NS	NS	Up	NS	Down	Down	NS
AC108058.1	2.1e-133	0.571198	0.663	0.438	6.01e-129	FALSE	FALSE	FALSE	NS	NS	NS	NS	Up	Down	NS
FLNA	9.26e-133	-0.501681	0.029	0.449	2.65e-128	TRUE	FALSE	TRUE	Up	NS	NS	NS	NS	Down	NS
PLCXD3	1.71e-132	0.283796	0.885	0.895	4.9e-128	FALSE	FALSE	TRUE	NS	NS	Up&Down	NS	NS	Down	NS
ATP13A3	5.47e-131	-0.558346	0.295	0.719	1.57e-126	FALSE	FALSE	TRUE	NS	NS	NS	NS	Up	Up	Up
EPB41L4B	7.98e-131	0.381004	0.249	0.056	2.29e-126	TRUE	FALSE	TRUE	NS	NS	NS	NS	Up	NS	NS
LINC02432	1.78e-130	0.383775	0.266	0.064	5.09e-126	FALSE	FALSE	FALSE	NS	NS	NS	NS	NS	NS	NS
TOX	2.09e-130	0.416152	0.3	0.081	6e-126	FALSE	FALSE	TRUE	NS	NS	NS	NS	NS	NS	Up
LHFPL6	4.2e-130	-0.477812	0.569	0.876	1.2e-125	FALSE	FALSE	FALSE	Up	NS	NS	NS	Up	NS	NS
MTFR1	1.43e-129	0.51712	0.694	0.539	4.1e-125	FALSE	FALSE	TRUE	NS	NS	NS	NS	Up	Down	Down
ARHGAP26	1.18e-126	0.37643	0.83	0.788	3.37e-122	TRUE	TRUE	TRUE	NS	NS	NS	Down	Up	Up	Up
NPPB	2.98e-126	-0.693785	0.004	0.392	8.55e-122	TRUE	TRUE	TRUE	Up	Down	Up&Down	NS	Down	Up	Up
MT-ND4	1.36e-125	-0.701955	0.021	0.417	3.89e-121	FALSE	FALSE	FALSE	NS	NS	Up	NS	Down	Down	NS
MSRB3	1.89e-124	-0.467612	0.51	0.852	5.43e-120	TRUE	TRUE	TRUE	Up	NS	NS	Down	NS	NS	NS
GATA4	2.41e-124	-0.495043	0.423	0.804	6.9e-120	TRUE	TRUE	TRUE	Up	NS	Up	NS	Up	Down	Up
JARID2	6.22e-123	0.515052	0.707	0.55	1.78e-118	TRUE	TRUE	TRUE	Down	NS	NS	NS	Up	Up	NS
AC117464.1	7.13e-122	0.545304	0.507	0.246	2.04e-117	FALSE	FALSE	FALSE	NS	NS	NS	NS	Up	NS	NS
FNDC3B	1.01e-121	0.335609	0.841	0.832	2.9e-117	TRUE	TRUE	TRUE	NS	NS	NS	NS	Up	NS	Up
ACACB	3.37e-121	0.379001	0.826	0.781	9.65e-117	FALSE	FALSE	TRUE	NS	Up	NS	NS	Up	Up	NS
ACOT11	1.49e-120	-0.451546	0.551	0.877	4.26e-116	TRUE	TRUE	TRUE	NS	NS	NS	Down	Up	Down	NS
PTPN3	3.49e-119	0.553142	0.505	0.258	1e-114	FALSE	TRUE	TRUE	Down	NS	NS	Up	Up	Down	Up
MAOA	4.27e-119	0.548126	0.432	0.182	1.22e-114	FALSE	FALSE	FALSE	NS	NS	NS	NS	Up	NS	NS
RASAL2	2.03e-118	0.340337	0.843	0.816	5.82e-114	TRUE	TRUE	TRUE	Down	Up	NS	NS	Up	NS	Up
ACTA1	2.21e-116	-0.73232	0.108	0.497	6.32e-112	FALSE	TRUE	TRUE	Up	NS	Down	Down	Down	Down	NS
LINC02248	6.74e-116	-0.549031	0.005	0.372	1.93e-111	FALSE	FALSE	FALSE	NS	NS	NS	NS	Up	Down	NS
SORCS1	1.02e-115	0.314823	0.199	0.04	2.92e-111	FALSE	FALSE	TRUE	NS	NS	Up	NS	NS	NS	NS
LINC00513	1.13e-115	0.540636	0.453	0.212	3.23e-111	FALSE	FALSE	FALSE	NS	NS	NS	NS	Up	Up	NS
AC023590.1	2.03e-115	0.43457	0.301	0.093	5.81e-111	FALSE	FALSE	FALSE	NS	NS	NS	NS	Up	Up	Up
AC016650.1	3.58e-115	-0.506979	0.075	0.473	1.03e-110	FALSE	FALSE	FALSE	NS	NS	NS	NS	Down	Down	NS
NRP1	1.21e-113	-0.499306	0.419	0.785	3.45e-109	TRUE	TRUE	TRUE	Up	NS	Down	NS	NS	NS	Up
CORIN	2.53e-113	-0.569849	0.265	0.673	7.26e-109	TRUE	TRUE	TRUE	Down	Up	Down	NS	Down	Down	Down
HRH2	2.83e-112	-0.456439	0.06	0.453	8.12e-108	FALSE	FALSE	TRUE	NS	NS	NS	NS	NS	NS	Down
MROH7	3.15e-112	-0.491646	0.358	0.758	9.03e-108	FALSE	FALSE	FALSE	NS	NS	NS	NS	Up	Down	NS
ANKRD1	7.85e-112	-0.529393	0.601	0.801	2.25e-107	TRUE	TRUE	TRUE	Up	NS	Up&Down	NS	Down	NS	Up
SH3D19	7.88e-111	-0.423797	0.596	0.848	2.26e-106	FALSE	FALSE	FALSE	NS	NS	NS	NS	Up	NS	Up
KANK1	1.54e-110	0.263432	0.842	0.891	4.41e-106	FALSE	FALSE	TRUE	NS	NS	Up	Down	Up	Down	NS
SYNE2	2.56e-109	0.482143	0.677	0.515	7.34e-105	FALSE	FALSE	TRUE	Down	NS	Down	Up	Up	Up	NS
ANK3	2.97e-109	0.263718	0.87	0.879	8.5e-105	FALSE	FALSE	TRUE	NS	Up	Up	NS	Up	Down	Up
CLIC5	4.37e-109	-0.482941	0.342	0.756	1.25e-104	TRUE	TRUE	TRUE	Up	Up	NS	Down	NS	NS	NS
ATP2C1	5.16e-109	0.500892	0.655	0.482	1.48e-104	FALSE	FALSE	FALSE	Down	NS	NS	NS	Up	NS	Up
AC113414.1	1.72e-108	-0.522378	0.031	0.394	4.92e-104	FALSE	FALSE	FALSE	NS	NS	NS	NS	NS	Down	NS
PDZD2	2.73e-108	0.287869	0.855	0.851	7.81e-104	TRUE	TRUE	TRUE	Down	Up	NS	NS	Up	NS	NS
DOCK5	1.25e-107	0.49412	0.672	0.503	3.59e-103	FALSE	FALSE	TRUE	NS	NS	NS	NS	Up	Down	NS
OXCT1	5.02e-106	-0.484181	0.261	0.688	1.44e-101	FALSE	FALSE	FALSE	Up	NS	NS	Down	Down	NS	NS
SLC25A18	1.28e-105	0.272134	0.181	0.036	3.68e-101	TRUE	TRUE	TRUE	NS	NS	NS	NS	Up	NS	NS
IPO9-AS1	1.3e-104	-0.498253	0.193	0.593	3.72e-100	FALSE	FALSE	FALSE	NS	NS	NS	NS	Up	NS	NS
FBXO42	3.2e-104	0.490104	0.653	0.516	9.16e-100	TRUE	FALSE	TRUE	NS	NS	NS	NS	Up	NS	NS
CFLAR	4.12e-104	0.252913	0.865	0.862	1.18e-99	FALSE	TRUE	TRUE	NS	NS	NS	Up	Up	NS	NS
SNHG25	6.95e-104	-0.42493	0	0.335	1.99e-99	FALSE	FALSE	FALSE	NS	NS	NS	NS	Up	Up	Down
MYPN	8.76e-103	-0.462152	0.47	0.798	2.51e-98	TRUE	TRUE	TRUE	NS	NS	NS	NS	Up	Down	Up
TRPM7	9.79e-103	0.283073	0.849	0.874	2.81e-98	FALSE	FALSE	TRUE	Down	NS	Down	NS	Up	Down	Down
PPM1K	1.1e-102	-0.4093	0.592	0.901	3.15e-98	FALSE	FALSE	FALSE	Down	NS	NS	NS	Down	NS	NS
PPM1L	1.51e-102	0.403711	0.763	0.719	4.33e-98	FALSE	FALSE	TRUE	Down	Up	NS	NS	Up	Down	NS
LRRTM3	4.11e-102	0.32721	0.825	0.779	1.18e-97	FALSE	FALSE	TRUE	Down	NS	NS	NS	Up	Down	Down
CRIP2	6.81e-102	-0.517285	0.061	0.419	1.95e-97	TRUE	TRUE	TRUE	Down	NS	Down	NS	Down	Down	Down
LSAMP	1.51e-101	0.314451	0.194	0.043	4.33e-97	FALSE	FALSE	FALSE	NS	NS	Up&Down	NS	NS	NS	NS
MTUS1	2.81e-101	0.321202	0.818	0.791	8.05e-97	FALSE	TRUE	TRUE	Down	Up	Down	NS	Up	Up	NS
ANO5	4.42e-101	0.417878	0.736	0.643	1.27e-96	TRUE	FALSE	TRUE	NS	NS	NS	NS	Up	NS	NS
GALNT17	1.12e-100	0.403629	0.797	0.683	3.2e-96	FALSE	FALSE	FALSE	NS	NS	NS	NS	Up	Down	NS
SESN1	2.18e-100	0.388908	0.769	0.722	6.25e-96	FALSE	TRUE	TRUE	Down	NS	NS	Down	Up	Down	NS
MLF1	7.29e-100	0.4639	0.703	0.539	2.09e-95	TRUE	TRUE	TRUE	NS	NS	Up&Down	NS	NS	NS	NS
CHRM2	1.62e-99	-0.434954	0.607	0.886	4.65e-95	FALSE	FALSE	TRUE	Down	NS	Up	NS	NS	Down	NS
AC093912.1	1.88e-99	0.545524	0.433	0.185	5.38e-95	FALSE	FALSE	FALSE	NS	NS	NS	NS	Up	Down	NS
FADS3	4.57e-99	-0.40525	0.033	0.379	1.31e-94	TRUE	TRUE	TRUE	Up	NS	NS	Down	NS	NS	Up
SLC8A1-AS1	6.13e-99	0.335354	0.822	0.778	1.76e-94	FALSE	FALSE	TRUE	NS	NS	NS	NS	Up	NS	NS
KLHL31	7.12e-99	-0.459465	0.31	0.722	2.04e-94	FALSE	FALSE	TRUE	NS	Up	NS	Down	Down	NS	Down
MYOCD	1.09e-98	-0.4741	0.41	0.775	3.12e-94	TRUE	TRUE	TRUE	Up	Up	Down	NS	NS	NS	NS
AC108472.1	1.66e-98	0.501378	0.509	0.307	4.77e-94	FALSE	FALSE	FALSE	NS	NS	NS	NS	Up	NS	NS
NID1	3.61e-98	-0.469699	0.175	0.568	1.03e-93	TRUE	TRUE	TRUE	NS	NS	Up	NS	Up	NS	NS
FNIP2	4.51e-98	0.467343	0.71	0.62	1.29e-93	TRUE	TRUE	TRUE	Down	NS	Up	NS	Up	Up	NS
MAP1B	2.37e-97	-0.455164	0.072	0.434	6.79e-93	FALSE	FALSE	TRUE	NS	NS	Down	NS	Down	NS	NS
CARMN	1.15e-96	-0.385744	0.017	0.346	3.29e-92	FALSE	FALSE	FALSE	NS	NS	NS	NS	NS	Down	NS
TTC28-AS1	3.41e-96	0.520477	0.533	0.328	9.77e-92	FALSE	FALSE	FALSE	NS	NS	NS	NS	Up	NS	NS
NMRK2	3.96e-96	-0.447905	0.162	0.551	1.13e-91	FALSE	FALSE	FALSE	NS	NS	NS	NS	NS	Down	Down
MT-ND1	4.4e-96	-0.566911	0.015	0.34	1.26e-91	FALSE	FALSE	FALSE	NS	NS	Up	NS	Down	Down	NS
KCNMB2	6.47e-96	0.477818	0.741	0.563	1.85e-91	FALSE	FALSE	TRUE	NS	NS	NS	NS	NS	Down	Up
AC087854.1	1.78e-94	0.444152	0.393	0.183	5.09e-90	FALSE	FALSE	FALSE	NS	NS	NS	NS	Up	Up	NS
MYL2	4e-94	-0.615239	0.312	0.662	1.15e-89	FALSE	FALSE	TRUE	Up	Down	Up&Down	Down	Down	NS	Up
ART3	9.65e-94	0.472228	0.547	0.32	2.76e-89	FALSE	TRUE	TRUE	Down	NS	NS	NS	Up	Down	Down
AC015914.1	1.06e-93	0.420004	0.333	0.133	3.04e-89	FALSE	FALSE	FALSE	NS	NS	NS	NS	Up	NS	NS
B4GALNT3	3.82e-93	-0.459247	0.269	0.663	1.09e-88	TRUE	TRUE	TRUE	NS	NS	NS	NS	NS	Down	NS
MAP3K5	1.1e-92	0.415904	0.722	0.607	3.15e-88	FALSE	FALSE	FALSE	NS	NS	NS	NS	Up	Down	NS
TNFRSF12A	1.14e-92	-0.397161	0.012	0.328	3.26e-88	FALSE	FALSE	FALSE	Up	Down	Up&Down	NS	Down	Down	NS
CCDC93	1.89e-91	0.458852	0.627	0.445	5.42e-87	FALSE	FALSE	FALSE	Down	NS	NS	NS	Up	Up	NS
PLCE1	2.96e-91	0.462839	0.395	0.183	8.49e-87	TRUE	TRUE	TRUE	Down	NS	NS	Down	Up	Up	Up
AL136456.1	3.18e-91	0.443147	0.303	0.106	9.11e-87	FALSE	FALSE	FALSE	NS	NS	NS	NS	NS	NS	NS
ATP1A3	3.64e-91	-0.401263	0.085	0.442	1.04e-86	TRUE	FALSE	TRUE	NS	NS	NS	NS	Down	NS	NS
2024-03-03	6.08e-91	-0.46069	0.342	0.713	1.74e-86	FALSE	FALSE	TRUE	NS	NS	NS	NS	NS	NS	NS
GRK3	1.77e-90	0.446696	0.335	0.135	5.07e-86	FALSE	FALSE	FALSE	NS	NS	NS	NS	NS	NS	NS
UNC45B	3.46e-90	-0.385703	0.077	0.428	9.92e-86	TRUE	TRUE	TRUE	Down	NS	NS	NS	Down	Down	Up
AC008696.2	8.62e-90	0.456454	0.352	0.147	2.47e-85	FALSE	FALSE	FALSE	NS	NS	NS	NS	Up	NS	NS
ABTB2	3.32e-89	-0.433132	0.076	0.42	9.52e-85	TRUE	FALSE	TRUE	Up	NS	NS	NS	Up	Down	Up
CARMIL1	3.59e-89	0.467592	0.384	0.167	1.03e-84	FALSE	FALSE	FALSE	NS	NS	NS	NS	Up	NS	NS
DAPK2	5.06e-89	0.417848	0.74	0.611	1.45e-84	TRUE	TRUE	TRUE	NS	NS	NS	Down	Up	Down	NS
ADAMTS7	1.34e-88	-0.367649	0.02	0.332	3.85e-84	FALSE	TRUE	TRUE	Down	NS	NS	NS	NS	Down	Down
AC092353.1	2.9e-88	0.408224	0.747	0.613	8.3e-84	FALSE	FALSE	FALSE	NS	NS	NS	NS	Up	Down	NS
PYGB	3.28e-88	-0.410606	0.224	0.625	9.38e-84	TRUE	TRUE	TRUE	Up	NS	NS	NS	NS	NS	Down
TNIK	3.5e-88	-0.383984	0.567	0.86	1e-83	FALSE	FALSE	TRUE	Down	NS	NS	NS	NS	Down	Up
TECRL	3.75e-88	-0.264056	0.853	0.975	1.07e-83	TRUE	TRUE	TRUE	Up	Up	Down	NS	Down	NS	Up
ASB2	2.78e-87	-0.376629	0.062	0.396	7.96e-83	TRUE	TRUE	TRUE	NS	NS	NS	NS	NS	Down	Down
TGM2	1.01e-86	-0.403809	0.15	0.525	2.9e-82	FALSE	TRUE	TRUE	Up	Up	Down	Down	NS	Up	Down
PCDH9	5.65e-86	0.289996	0.849	0.837	1.62e-81	FALSE	FALSE	TRUE	NS	NS	NS	NS	Up	Down	Up
GPHN	7.25e-86	0.275789	0.83	0.839	2.08e-81	FALSE	FALSE	FALSE	Down	NS	NS	NS	Up	NS	Up
RPL3L	1.32e-84	-0.402874	0.259	0.656	3.79e-80	FALSE	FALSE	FALSE	Down	NS	NS	NS	Down	Down	Down
SNED1	1.69e-84	0.443263	0.375	0.176	4.84e-80	FALSE	FALSE	FALSE	Down	NS	NS	Up	Up	Up	NS
SGPP2	3.14e-84	0.387057	0.287	0.103	8.99e-80	FALSE	TRUE	TRUE	NS	NS	NS	NS	NS	NS	Down
PKM	4.74e-84	-0.373081	0.119	0.482	1.36e-79	FALSE	FALSE	FALSE	NS	NS	NS	NS	Down	Down	Down
EMC10	8.44e-84	-0.45741	0.321	0.665	2.42e-79	FALSE	TRUE	TRUE	NS	NS	NS	NS	Up	Down	NS
FHL1	1.2e-83	-0.428996	0.345	0.722	3.45e-79	FALSE	FALSE	FALSE	Up	NS	Down	Up	Down	Down	Up
STRIP2	1.41e-83	-0.360878	0.071	0.405	4.03e-79	TRUE	FALSE	TRUE	NS	NS	NS	NS	NS	Down	NS
MIR22HG	3.43e-83	-0.360331	0.056	0.377	9.83e-79	FALSE	FALSE	FALSE	NS	NS	NS	NS	Up	NS	Down
G0S2	3.83e-83	-0.361709	0.03	0.334	1.1e-78	FALSE	TRUE	TRUE	NS	NS	Up	NS	Down	Down	Down
PPP1R16A	7.61e-83	-0.38374	0.086	0.422	2.18e-78	FALSE	FALSE	FALSE	NS	NS	NS	NS	Down	Down	Down
CDK18	1.34e-82	-0.361644	0.085	0.424	3.85e-78	FALSE	FALSE	FALSE	NS	NS	NS	Up	NS	Down	NS
DMPK	1.42e-82	-0.358241	0.111	0.465	4.08e-78	FALSE	TRUE	TRUE	Up	NS	NS	Up	Down	Down	Up
A4GALT	1.84e-82	-0.345128	0.069	0.399	5.28e-78	TRUE	TRUE	TRUE	NS	NS	NS	NS	NS	NS	NS
CPED1	6.46e-82	0.358282	0.744	0.682	1.85e-77	FALSE	FALSE	TRUE	NS	NS	NS	NS	Up	Down	Up
HMGCS2	9.19e-82	0.28528	0.195	0.052	2.63e-77	FALSE	FALSE	FALSE	NS	Down	NS	NS	NS	NS	NS
RASSF3	1.05e-81	-0.383114	0.099	0.44	3.01e-77	FALSE	FALSE	FALSE	NS	NS	NS	NS	NS	NS	NS
CPNE5	1.39e-81	-0.461001	0.024	0.316	3.97e-77	TRUE	FALSE	TRUE	Down	Down	NS	Up	Up	Up	NS
TMEM164	6.74e-81	0.423706	0.695	0.628	1.93e-76	FALSE	FALSE	TRUE	Up	Up	NS	NS	Up	Down	NS
GOLGA8B	1.27e-80	-0.35137	0.097	0.438	3.64e-76	FALSE	FALSE	FALSE	Down	NS	NS	NS	Up	Down	NS
PEBP4	1.13e-79	0.429437	0.644	0.48	3.25e-75	TRUE	TRUE	TRUE	NS	NS	NS	NS	Up	Down	Down
ENOX1	2.11e-79	0.415093	0.678	0.568	6.04e-75	FALSE	FALSE	TRUE	NS	NS	NS	NS	NS	Down	Up
BCKDHB	2.43e-79	-0.401468	0.274	0.663	6.97e-75	FALSE	FALSE	TRUE	NS	NS	NS	NS	NS	Down	Down
GRK5	2.6e-79	-0.449248	0.013	0.292	7.45e-75	TRUE	TRUE	TRUE	NS	NS	NS	NS	Up	Up	Down
SLC2A12	3.63e-79	0.440862	0.483	0.286	1.04e-74	FALSE	FALSE	FALSE	Down	NS	NS	NS	NS	Down	NS
ETV1	4.3e-79	-0.391741	0.159	0.516	1.23e-74	TRUE	TRUE	TRUE	Down	NS	Down	NS	NS	Down	Up
VAT1L	4.3e-79	-0.369919	0.019	0.304	1.23e-74	FALSE	FALSE	TRUE	NS	NS	NS	NS	NS	Down	Up
RPL31	1.06e-78	0.331115	0.26	0.089	3.03e-74	FALSE	TRUE	TRUE	NS	NS	NS	NS	NS	Down	NS
IDH2	9.4e-78	-0.378262	0.158	0.515	2.69e-73	TRUE	TRUE	TRUE	NS	NS	NS	NS	Down	Down	Down
GJA1	1.21e-77	-0.361741	0.131	0.477	3.46e-73	TRUE	TRUE	TRUE	Down	NS	Down	NS	Down	Down	Down
AC093110.1	1.61e-77	0.250018	0.181	0.047	4.61e-73	FALSE	FALSE	FALSE	NS	NS	NS	NS	Up	Up	NS
CYP2J2	2.6e-77	-0.395541	0.23	0.589	7.45e-73	FALSE	FALSE	TRUE	NS	NS	NS	NS	Up	Down	Up
SLC12A7	3.51e-77	-0.376572	0.181	0.546	1.01e-72	TRUE	FALSE	TRUE	Up	NS	NS	Down	NS	Down	NS
SGCG	6.34e-77	0.297957	0.794	0.749	1.82e-72	FALSE	FALSE	FALSE	Down	Down	NS	NS	Up	Down	Up
RNF150	9.59e-77	0.266799	0.825	0.861	2.75e-72	TRUE	TRUE	TRUE	Down	NS	NS	NS	Up	Down	Up
MYO1E	1.9e-76	-0.349524	0.068	0.38	5.43e-72	FALSE	TRUE	TRUE	NS	NS	NS	NS	Up	Up	Down
PRKAG2	7.11e-76	-0.39556	0.396	0.748	2.04e-71	TRUE	TRUE	TRUE	Down	NS	Down	NS	Up	Down	NS
GSN	2.05e-75	-0.310299	0.001	0.263	5.88e-71	TRUE	TRUE	TRUE	Down	NS	NS	NS	Down	Down	NS
FRMD4B	9.2e-75	-0.329542	0.018	0.292	2.64e-70	TRUE	FALSE	TRUE	NS	NS	NS	NS	NS	NS	NS
RCAN1	9.86e-75	-0.353998	0.108	0.435	2.83e-70	TRUE	TRUE	TRUE	Up	NS	NS	NS	NS	NS	Down
ANKRD9	1.2e-74	-0.358173	0.189	0.55	3.45e-70	FALSE	TRUE	TRUE	NS	NS	Up	NS	NS	Down	Down
WDPCP	1.55e-74	0.251563	0.826	0.845	4.44e-70	TRUE	TRUE	TRUE	NS	NS	NS	NS	Up	Down	Up
SREBF2	1.56e-74	-0.389037	0.328	0.696	4.48e-70	TRUE	TRUE	TRUE	NS	Up	NS	NS	NS	Down	NS
HADHA	3.83e-74	0.396848	0.623	0.496	1.1e-69	TRUE	FALSE	TRUE	NS	NS	NS	NS	NS	NS	NS
ITGA7	4.03e-74	-0.368519	0.224	0.59	1.15e-69	FALSE	FALSE	FALSE	Up	NS	Up	Up	NS	Down	NS
AC100800.1	6.74e-74	0.426922	0.385	0.202	1.93e-69	FALSE	FALSE	FALSE	NS	NS	NS	NS	Up	NS	NS
EFCAB2	8.25e-74	0.420394	0.62	0.465	2.36e-69	TRUE	TRUE	TRUE	Down	NS	NS	NS	Up	NS	NS
SPEG	9.59e-74	-0.340812	0.112	0.44	2.75e-69	TRUE	TRUE	TRUE	NS	NS	Down	NS	NS	NS	NS
CREB5	3.46e-73	-0.412597	0.2	0.537	9.92e-69	FALSE	FALSE	TRUE	NS	NS	Up	NS	Up	NS	Up
SLC4A3	1.41e-72	-0.379109	0.274	0.657	4.05e-68	TRUE	TRUE	TRUE	NS	NS	NS	NS	Down	Down	Down
HSPB7	1.87e-72	-0.428023	0.437	0.777	5.35e-68	TRUE	TRUE	TRUE	Up	NS	NS	NS	Down	Down	Down
LTBP1	2.09e-72	0.266187	0.834	0.807	5.98e-68	TRUE	TRUE	TRUE	NS	NS	NS	NS	Up	Down	Up
TBX20	2.52e-72	-0.396279	0.379	0.728	7.21e-68	TRUE	TRUE	TRUE	NS	NS	NS	Up	NS	Down	Down
GBE1	2.68e-72	-0.376835	0.566	0.854	7.68e-68	FALSE	FALSE	TRUE	NS	NS	Up	Down	Up	Down	Down
OSBPL3	4.37e-72	0.359748	0.283	0.112	1.25e-67	TRUE	TRUE	TRUE	Down	NS	NS	Down	NS	NS	NS
PFKM	4.93e-72	-0.36499	0.141	0.473	1.41e-67	TRUE	TRUE	TRUE	Down	NS	NS	NS	Down	NS	Down
PROX1	4.96e-72	-0.350418	0.165	0.517	1.42e-67	TRUE	TRUE	TRUE	Down	Up	Down	NS	NS	Down	NS
MORF4L1	6.25e-72	-0.340708	0.145	0.487	1.79e-67	TRUE	TRUE	TRUE	NS	NS	NS	NS	Down	NS	Down
MYH7B	3.13e-71	-0.365667	0.529	0.858	8.97e-67	TRUE	FALSE	TRUE	NS	Up	Up	Down	NS	Down	NS
PHLDB1	9.09e-71	-0.308931	0.047	0.329	2.6e-66	TRUE	TRUE	TRUE	Up	NS	NS	NS	Up	NS	Up
POPDC2	1.75e-70	-0.368924	0.432	0.778	5.02e-66	TRUE	TRUE	TRUE	Up	NS	Up&Down	NS	NS	Down	Up
RHOBTB1	2.01e-70	0.4223	0.5	0.336	5.76e-66	FALSE	FALSE	FALSE	NS	NS	NS	NS	Up	NS	Up
ADCY6	2.36e-70	-0.362772	0.266	0.632	6.75e-66	TRUE	TRUE	TRUE	Down	NS	NS	NS	Up	NS	Up
CCDC144A	2.98e-70	-0.31546	0.076	0.378	8.55e-66	FALSE	FALSE	FALSE	NS	NS	NS	NS	Up	NS	NS
FGFR1	5.8e-70	-0.355663	0.176	0.515	1.66e-65	TRUE	FALSE	TRUE	NS	NS	NS	NS	Up	Up	Up
WNK1	6.09e-70	-0.365491	0.465	0.792	1.74e-65	FALSE	TRUE	TRUE	Down	NS	Down	NS	NS	Up	NS
PITPNB	6.4e-70	0.432463	0.563	0.431	1.83e-65	FALSE	FALSE	TRUE	NS	NS	Up&Down	NS	Up	Up	Up
THRB	7.78e-70	0.311871	0.767	0.732	2.23e-65	FALSE	FALSE	TRUE	Down	NS	NS	NS	Up	Down	NS
RSU1	8.06e-70	-0.33578	0.157	0.502	2.31e-65	FALSE	FALSE	TRUE	Up	NS	NS	NS	NS	NS	NS
MT-ND2	1.26e-69	-0.438128	0.015	0.269	3.6e-65	FALSE	FALSE	FALSE	NS	NS	Up	Up	Down	Down	NS
FOXN3	1.97e-69	0.308294	0.755	0.718	5.64e-65	FALSE	TRUE	TRUE	Down	NS	NS	NS	Up	Up	NS
FGD6	2.54e-69	-0.322204	0.115	0.436	7.27e-65	TRUE	FALSE	TRUE	Down	NS	NS	Up	NS	NS	NS
SYNM	3.94e-69	-0.303905	0.074	0.373	1.13e-64	FALSE	FALSE	TRUE	NS	NS	NS	NS	Down	Up	Down
AL953883.1	8.58e-69	-0.34482	0.007	0.254	2.46e-64	FALSE	FALSE	FALSE	NS	NS	NS	NS	Down	Down	NS
RTN4	9.57e-69	0.304684	0.228	0.076	2.74e-64	FALSE	TRUE	TRUE	Up	NS	Up	Down	Up	Up	Up
PDE1A	3.62e-68	-0.453509	0.046	0.311	1.04e-63	FALSE	FALSE	TRUE	Up	Down	NS	NS	NS	Down	Up
AC009878.2	9.11e-68	-0.325434	0.001	0.24	2.61e-63	FALSE	FALSE	FALSE	NS	NS	NS	NS	Up	Down	Down
MIR1-1HG	1.64e-67	-0.339896	0.13	0.444	4.7e-63	FALSE	TRUE	TRUE	NS	NS	NS	NS	Up	Down	Up
GRIP1	2.01e-67	-0.388132	0.096	0.387	5.77e-63	FALSE	FALSE	TRUE	Down	NS	NS	Down	NS	Down	Down
EPHA4	6.47e-67	-0.33655	0.038	0.301	1.85e-62	FALSE	FALSE	TRUE	Down	NS	Up	NS	NS	Up	Up
HIF1A-AS3	8.29e-67	-0.372573	0.199	0.522	2.37e-62	FALSE	FALSE	FALSE	NS	NS	NS	NS	Up	Down	NS
CALD1	2.91e-66	-0.310956	0.7	0.854	8.33e-62	FALSE	FALSE	FALSE	Up	NS	NS	NS	Up	Up	Up
AC010680.5	3.64e-66	-0.320156	0.108	0.413	1.04e-61	FALSE	FALSE	FALSE	NS	NS	NS	NS	Up	NS	NS
ZNF385B	7.84e-66	0.404136	0.306	0.136	2.25e-61	FALSE	FALSE	TRUE	Down	NS	NS	Up	NS	NS	NS
COL6A1	1.06e-65	-0.279758	0.001	0.234	3.04e-61	FALSE	FALSE	FALSE	Up	Down	NS	NS	NS	Down	NS
FAM107A	1.61e-65	-0.290465	0.031	0.287	4.62e-61	FALSE	FALSE	TRUE	NS	NS	NS	NS	NS	Up	Down
AC023494.1	2.2e-65	-0.34735	0.045	0.305	6.29e-61	FALSE	FALSE	FALSE	NS	NS	NS	NS	NS	Down	NS
AC005400.1	4.2e-65	0.399099	0.564	0.444	1.2e-60	FALSE	FALSE	FALSE	NS	NS	NS	NS	Up	Down	NS
GADD45G	4.22e-65	0.326458	0.237	0.088	1.21e-60	FALSE	TRUE	TRUE	Up	NS	NS	NS	Up	Up	Up
AL158071.1	9.44e-65	0.302971	0.223	0.079	2.7e-60	FALSE	FALSE	FALSE	NS	NS	NS	NS	Up	NS	NS
YWHAZ	9.55e-65	-0.326509	0.178	0.517	2.74e-60	TRUE	TRUE	TRUE	Up	NS	NS	NS	NS	NS	NS
MT-ND5	1.32e-64	-0.424947	0.002	0.233	3.79e-60	FALSE	FALSE	FALSE	NS	NS	NS	NS	Down	Down	Down
PDCD4	2.48e-64	0.35563	0.327	0.153	7.1e-60	FALSE	TRUE	TRUE	Down	NS	NS	NS	Up	Up	NS
ACKR4	2.53e-64	0.272725	0.198	0.065	7.25e-60	FALSE	TRUE	TRUE	NS	NS	NS	NS	Up	NS	NS
ZBTB43	3.39e-64	-0.3391	0.246	0.599	9.71e-60	TRUE	TRUE	TRUE	NS	NS	NS	NS	NS	NS	Down
PGM1	3.57e-64	-0.335592	0.22	0.569	1.02e-59	FALSE	FALSE	TRUE	Up	NS	Up	NS	NS	Down	Down
MAN1C1	4.82e-64	-0.3005	0.089	0.382	1.38e-59	FALSE	TRUE	TRUE	Up	NS	NS	Down	NS	NS	NS
KLHL24	5.06e-64	0.279992	0.744	0.707	1.45e-59	TRUE	TRUE	TRUE	Down	NS	NS	NS	Up	NS	NS
MSN	6.25e-64	-0.28914	0.047	0.311	1.79e-59	FALSE	FALSE	TRUE	Up	NS	NS	NS	Up	NS	NS
GOT1	9.11e-64	-0.353729	0.349	0.713	2.61e-59	TRUE	TRUE	TRUE	NS	NS	NS	NS	Down	NS	Down
CORO6	9.56e-64	-0.333505	0.136	0.443	2.74e-59	TRUE	TRUE	TRUE	NS	Up	NS	NS	NS	Down	Down
TBC1D8	1.13e-63	0.318612	0.688	0.644	3.23e-59	FALSE	FALSE	TRUE	Down	NS	NS	NS	Up	NS	NS
AL450384.2	1.34e-63	0.412643	0.507	0.365	3.83e-59	FALSE	FALSE	FALSE	NS	NS	NS	NS	Up	Down	NS
LRRC49	3.15e-63	-0.330272	0.185	0.51	9.01e-59	TRUE	TRUE	TRUE	NS	NS	NS	NS	NS	Down	Up
BCL2	7.27e-63	0.438422	0.384	0.21	2.08e-58	FALSE	FALSE	FALSE	NS	NS	NS	Up	Up	NS	Up
NDRG3	7.73e-63	-0.345292	0.294	0.64	2.21e-58	TRUE	TRUE	TRUE	NS	NS	NS	NS	NS	Down	NS
TENT5A	1.22e-62	-0.344823	0.571	0.865	3.5e-58	FALSE	FALSE	FALSE	NS	NS	NS	NS	NS	Down	NS
PDLIM7	3.11e-62	-0.317727	0.027	0.268	8.9e-58	TRUE	FALSE	TRUE	Up	NS	NS	NS	NS	Down	NS
NDUFB8	3.15e-62	-0.329856	0.307	0.673	9.02e-58	FALSE	TRUE	TRUE	NS	NS	NS	NS	Down	Down	Down
ACSS2	5.49e-62	-0.328536	0.236	0.582	1.57e-57	FALSE	TRUE	TRUE	NS	NS	NS	NS	NS	NS	NS
FP236383.3	7.68e-62	-0.598307	0	0.221	2.2e-57	FALSE	FALSE	FALSE	NS	NS	NS	NS	Down	Down	NS
XIRP2	7.79e-62	-0.459272	0.323	0.615	2.23e-57	FALSE	FALSE	TRUE	Down	NS	NS	NS	Down	Down	NS
RBPMS2	8.19e-62	-0.298556	0.129	0.438	2.35e-57	TRUE	TRUE	TRUE	NS	NS	NS	Down	NS	Down	Down
AL355612.1	9.45e-62	0.419034	0.632	0.53	2.71e-57	FALSE	FALSE	FALSE	NS	NS	NS	NS	Up	Down	NS
MTA1	1.52e-61	-0.307534	0.083	0.359	4.35e-57	TRUE	TRUE	TRUE	NS	NS	NS	NS	NS	NS	Down
FAM214A	3.4e-61	0.388976	0.585	0.478	9.74e-57	FALSE	TRUE	TRUE	NS	NS	NS	NS	Up	NS	Up
TRIM55	3.48e-61	-0.334504	0.257	0.605	9.96e-57	TRUE	TRUE	TRUE	NS	NS	NS	NS	NS	Down	NS
LTBP4	4.18e-61	-0.264123	0.001	0.221	1.2e-56	FALSE	TRUE	TRUE	NS	NS	NS	NS	NS	Down	NS
MT-ND4L	4.98e-61	-0.398288	0	0.219	1.43e-56	FALSE	FALSE	FALSE	NS	NS	NS	NS	Down	Down	Down
FAM49B	5.21e-61	-0.340018	0.27	0.611	1.49e-56	FALSE	FALSE	TRUE	NS	NS	NS	NS	Up	NS	NS
TMLHE-AS1	5.39e-61	0.384883	0.319	0.158	1.54e-56	FALSE	FALSE	FALSE	NS	NS	NS	NS	Up	NS	NS
2024-03-11	7.18e-61	-0.293822	0.052	0.309	2.06e-56	FALSE	FALSE	TRUE	NS	NS	NS	NS	NS	NS	NS
DISC1	9.46e-61	-0.334019	0.215	0.549	2.71e-56	FALSE	FALSE	TRUE	Down	NS	NS	NS	Up	NS	Down
GGT7	1.36e-60	-0.319383	0.187	0.509	3.88e-56	FALSE	TRUE	TRUE	NS	NS	NS	NS	NS	Down	Down
ISOC1	1.53e-60	-0.270735	0.053	0.311	4.4e-56	FALSE	FALSE	FALSE	Down	NS	Down	NS	Down	Down	Down
CNN3	3.12e-60	-0.252208	0.003	0.222	8.93e-56	TRUE	TRUE	TRUE	Up	NS	Down	NS	NS	NS	NS
RPLP1	6.14e-60	-0.385259	0.009	0.23	1.76e-55	TRUE	TRUE	TRUE	Up	NS	NS	NS	Down	Down	Down
USP28	7.44e-60	-0.336287	0.405	0.745	2.13e-55	TRUE	TRUE	TRUE	Down	NS	NS	NS	NS	Down	Up
NHSL1	8.15e-60	-0.344475	0.385	0.716	2.34e-55	FALSE	FALSE	TRUE	Down	NS	NS	NS	NS	Down	Up
KLF7	8.53e-60	-0.313679	0.163	0.475	2.44e-55	TRUE	TRUE	TRUE	NS	NS	NS	NS	Up	Up	NS
ASAP1	9.76e-60	-0.339037	0.459	0.778	2.8e-55	FALSE	FALSE	TRUE	NS	NS	Down	NS	Up	Up	Up
GAPDH	1.17e-59	-0.443891	0.048	0.284	3.35e-55	FALSE	TRUE	TRUE	NS	NS	NS	NS	Down	Down	Down
ARHGAP5	1.59e-59	-0.338187	0.403	0.725	4.56e-55	TRUE	TRUE	TRUE	Down	NS	Down	NS	NS	NS	NS
TMEM178B	1.9e-59	-0.379737	0.285	0.625	5.44e-55	FALSE	FALSE	TRUE	NS	NS	NS	NS	NS	Down	Down
ITGA9	2.14e-59	0.29056	0.732	0.71	6.14e-55	TRUE	TRUE	TRUE	Up	NS	NS	NS	Up	NS	NS
PKN2-AS1	2.69e-59	0.482676	0.314	0.145	7.7e-55	FALSE	FALSE	FALSE	NS	NS	NS	NS	Up	NS	NS
IDH3A	3.14e-59	-0.306101	0.194	0.527	8.99e-55	FALSE	FALSE	FALSE	Down	NS	NS	NS	NS	NS	Down
PTP4A3	3.52e-59	-0.336016	0.211	0.528	1.01e-54	TRUE	TRUE	TRUE	NS	NS	NS	NS	Down	NS	Down
AC092640.1	4.55e-59	0.376226	0.591	0.504	1.3e-54	FALSE	FALSE	FALSE	NS	NS	NS	NS	Up	Down	NS
LAMC1	5.14e-59	-0.301002	0.143	0.445	1.47e-54	FALSE	TRUE	TRUE	Up	NS	NS	NS	NS	Down	NS
MB	6.89e-59	-0.466838	0.104	0.354	1.97e-54	TRUE	TRUE	TRUE	NS	NS	Up&Down	NS	Down	Up	Down
MAN1A1	1.37e-58	-0.292317	0.009	0.228	3.92e-54	FALSE	FALSE	TRUE	Up	NS	NS	Down	NS	NS	Down
NR3C2	1.78e-58	-0.335156	0.473	0.78	5.09e-54	FALSE	FALSE	TRUE	Down	NS	NS	NS	NS	Down	Up
APPL2	1.92e-58	0.393556	0.449	0.299	5.49e-54	FALSE	FALSE	FALSE	Down	NS	NS	NS	Up	NS	NS
PPIP5K2	1.92e-58	0.377725	0.581	0.489	5.51e-54	FALSE	FALSE	TRUE	Down	NS	NS	NS	Up	Down	Down
FOXO1	3.02e-58	0.430533	0.556	0.446	8.67e-54	FALSE	FALSE	TRUE	NS	NS	NS	NS	Up	Up	Up
PROS1	3.12e-58	0.354486	0.309	0.145	8.93e-54	FALSE	FALSE	FALSE	NS	NS	Up	NS	Up	Up	Up
EXT1	4.41e-58	0.419527	0.542	0.398	1.26e-53	TRUE	TRUE	TRUE	Up	NS	NS	NS	Up	NS	Up
MRPS21	1.04e-57	-0.285293	0.113	0.399	2.98e-53	FALSE	TRUE	TRUE	NS	NS	NS	NS	Down	Down	Down
CALM2	1.3e-57	-0.314623	0.232	0.57	3.74e-53	TRUE	TRUE	TRUE	Up	NS	NS	NS	NS	Up	Down
GRXCR2	2.21e-57	-0.340524	0.013	0.229	6.32e-53	FALSE	FALSE	FALSE	NS	NS	NS	NS	NS	Down	Down
HIF1A	2.62e-57	-0.313661	0.235	0.563	7.5e-53	FALSE	TRUE	TRUE	NS	NS	NS	NS	Up	NS	Down
AHNAK	2.71e-57	-0.272322	0.081	0.348	7.77e-53	TRUE	TRUE	TRUE	Down	NS	NS	NS	NS	NS	Down
MFN2	2.88e-57	-0.293624	0.198	0.525	8.25e-53	TRUE	TRUE	TRUE	NS	Up	NS	Down	Down	NS	Up
SSPN	5.83e-57	-0.281128	0.088	0.356	1.67e-52	FALSE	FALSE	FALSE	NS	NS	NS	NS	Down	NS	Up
WIPI1	6.47e-57	-0.31175	0.26	0.604	1.85e-52	TRUE	TRUE	TRUE	NS	NS	NS	NS	Up	NS	NS
LAMA4	8.02e-57	-0.340079	0.181	0.475	2.3e-52	TRUE	TRUE	TRUE	NS	NS	Down	NS	NS	Down	NS
SYNPO	8.94e-57	-0.280145	0.16	0.472	2.56e-52	TRUE	TRUE	TRUE	Up	Down	NS	NS	NS	Up	NS
CCDC192	1.14e-56	0.271991	0.185	0.061	3.27e-52	FALSE	FALSE	FALSE	NS	NS	NS	NS	NS	NS	NS
SEMA3C	2.18e-56	-0.34005	0.368	0.691	6.26e-52	FALSE	TRUE	TRUE	NS	Down	NS	NS	NS	Down	Down
LINC02506	3.72e-56	0.449905	0.234	0.091	1.07e-51	FALSE	FALSE	FALSE	NS	NS	NS	NS	Up	NS	NS
MFGE8	5.29e-56	-0.299782	0.215	0.54	1.52e-51	FALSE	FALSE	TRUE	Up	NS	Up	NS	NS	Down	NS
CTIF	5.48e-56	-0.299162	0.206	0.531	1.57e-51	TRUE	FALSE	TRUE	NS	NS	NS	NS	Up	NS	NS
TXLNB	8.36e-56	0.338866	0.62	0.528	2.39e-51	TRUE	TRUE	TRUE	Down	Up	Up	NS	Up	NS	Down
TCAP	8.75e-56	0.337219	0.695	0.406	2.51e-51	FALSE	FALSE	FALSE	NS	Down	Up&Down	NS	Down	NS	Down
AL513487.1	9.02e-56	0.425354	0.414	0.248	2.58e-51	FALSE	FALSE	FALSE	NS	NS	NS	NS	Up	NS	NS
NNT	1.65e-55	-0.311064	0.547	0.837	4.72e-51	FALSE	FALSE	TRUE	Down	NS	NS	NS	NS	NS	NS
DLGAP4	2.83e-55	-0.26365	0.113	0.393	8.1e-51	TRUE	TRUE	TRUE	NS	NS	NS	NS	Up	NS	Up
MEF2C	3.79e-55	-0.327686	0.301	0.64	1.09e-50	FALSE	FALSE	TRUE	Down	Up	NS	NS	NS	Up	Down
POLR2J3	4.19e-55	-0.319588	0.318	0.655	1.2e-50	FALSE	FALSE	FALSE	NS	NS	NS	NS	Up	NS	Up
RNF10	4.65e-55	-0.28349	0.194	0.517	1.33e-50	FALSE	FALSE	FALSE	NS	NS	NS	NS	NS	NS	Down
GFOD1	4.91e-55	-0.304209	0.191	0.5	1.41e-50	TRUE	TRUE	TRUE	NS	NS	NS	NS	Up	Up	NS
TNNC1	8.04e-55	-0.49297	0.141	0.378	2.3e-50	TRUE	TRUE	TRUE	Up	NS	Up&Down	Down	Down	Down	Down
HSF1	9.07e-55	-0.309188	0.24	0.573	2.6e-50	FALSE	FALSE	FALSE	NS	NS	NS	NS	Down	NS	Down
AC015983.2	9.78e-55	-0.266928	0.065	0.314	2.8e-50	FALSE	FALSE	FALSE	NS	NS	NS	NS	NS	Down	NS
CDC42EP3	1.02e-54	-0.318841	0.276	0.597	2.92e-50	TRUE	TRUE	TRUE	NS	NS	Down	NS	NS	NS	Down
OBSCN	1.05e-54	-0.278283	0.695	0.92	3e-50	TRUE	TRUE	TRUE	Down	NS	NS	NS	NS	NS	Up
TUBB6	1.47e-54	-0.258537	0.089	0.354	4.21e-50	FALSE	TRUE	TRUE	Up	NS	Up	NS	NS	NS	NS
CMC2	1.65e-54	-0.276803	0.152	0.45	4.73e-50	TRUE	TRUE	TRUE	NS	NS	NS	NS	NS	Down	NS
LGR4	2.28e-54	-0.308938	0.195	0.496	6.54e-50	FALSE	TRUE	TRUE	Down	NS	Up&Down	Down	NS	Down	Up
WWTR1	3.23e-54	-0.297751	0.17	0.466	9.25e-50	FALSE	FALSE	TRUE	Up	NS	Down	NS	Up	Up	Up
AC090348.1	3.6e-54	0.261375	0.773	0.751	1.03e-49	FALSE	FALSE	FALSE	NS	NS	NS	NS	NS	Down	NS
PGM5	4.22e-54	-0.327702	0.33	0.655	1.21e-49	FALSE	FALSE	TRUE	Down	NS	NS	NS	NS	NS	Up
COMTD1	5.32e-54	-0.272574	0.061	0.302	1.52e-49	FALSE	FALSE	FALSE	Up	NS	NS	NS	Down	Down	Down
STXBP6	7.41e-54	-0.341105	0.356	0.682	2.12e-49	TRUE	TRUE	TRUE	Down	NS	Up	NS	NS	Down	Down
KIAA1217	1.13e-53	0.282539	0.744	0.707	3.24e-49	FALSE	FALSE	TRUE	Down	Up	NS	NS	Up	Up	NS
GYS1	1.26e-53	-0.266592	0.131	0.416	3.62e-49	TRUE	TRUE	TRUE	NS	NS	NS	NS	NS	NS	Up
VCP	1.43e-53	-0.281341	0.164	0.463	4.09e-49	TRUE	TRUE	TRUE	NS	NS	NS	NS	NS	NS	Down
TRIOBP	2.62e-53	-0.250763	0.118	0.398	7.52e-49	TRUE	TRUE	TRUE	Up	NS	NS	NS	Up	NS	Down
KCNN2	4.43e-53	-0.33561	0.267	0.575	1.27e-48	FALSE	TRUE	TRUE	NS	NS	NS	Up	NS	Down	NS
FBXW5	4.93e-53	-0.256173	0.071	0.319	1.41e-48	FALSE	TRUE	TRUE	NS	NS	NS	NS	NS	NS	NS
GPT	5.18e-53	-0.257026	0.019	0.228	1.48e-48	FALSE	FALSE	FALSE	NS	NS	NS	NS	NS	Down	Down
SPRED2	5.88e-53	-0.260465	0.08	0.333	1.68e-48	FALSE	FALSE	TRUE	NS	NS	NS	NS	Up	Up	Up
GLDN	1.38e-52	0.333996	0.288	0.139	3.96e-48	FALSE	FALSE	FALSE	NS	NS	NS	NS	Up	NS	Up
RBMS3	1.66e-52	0.293903	0.756	0.703	4.74e-48	FALSE	FALSE	TRUE	NS	NS	NS	NS	Up	Up	Up
LINC02147	2.52e-52	-0.280556	0.062	0.301	7.22e-48	FALSE	FALSE	FALSE	NS	NS	NS	NS	NS	Down	NS
RBM24	2.68e-52	-0.315083	0.472	0.79	7.67e-48	TRUE	TRUE	TRUE	Down	NS	Up	NS	Up	Down	Up
AL365434.1	2.92e-52	-0.308452	0.032	0.245	8.35e-48	FALSE	FALSE	FALSE	NS	NS	NS	NS	NS	Down	NS
TOGARAM2	3.11e-52	-0.274371	0.006	0.202	8.91e-48	FALSE	FALSE	FALSE	NS	NS	NS	NS	NS	Down	NS
PLD1	4.38e-52	0.258386	0.74	0.719	1.26e-47	TRUE	TRUE	TRUE	Down	NS	NS	NS	Up	Down	Up
FAM219B	4.96e-52	-0.293351	0.087	0.333	1.42e-47	TRUE	TRUE	TRUE	NS	NS	NS	NS	NS	Down	Down
LAMA3	6.25e-52	0.268368	0.196	0.072	1.79e-47	FALSE	TRUE	TRUE	NS	NS	NS	Up	Up	Up	NS
GPCPD1	7.9e-52	0.388013	0.409	0.259	2.26e-47	FALSE	FALSE	FALSE	Down	NS	NS	NS	Up	Up	NS
LINC02256	8.43e-52	-0.305806	0.234	0.547	2.42e-47	FALSE	FALSE	FALSE	NS	NS	NS	NS	NS	Down	NS
CAVIN4	8.95e-52	-0.264817	0.086	0.337	2.56e-47	FALSE	FALSE	FALSE	NS	NS	NS	NS	Down	Down	NS
GTF2IRD1	9.23e-52	0.356315	0.581	0.487	2.64e-47	TRUE	TRUE	TRUE	NS	NS	NS	NS	Up	Down	NS
FBH1	1.17e-51	-0.275214	0.183	0.486	3.36e-47	FALSE	FALSE	FALSE	NS	NS	NS	NS	NS	NS	NS
GBF1	1.2e-51	0.274366	0.711	0.704	3.45e-47	FALSE	FALSE	FALSE	NS	NS	NS	NS	Up	NS	NS
NDUFV1	1.23e-51	-0.285019	0.24	0.575	3.52e-47	FALSE	FALSE	FALSE	NS	NS	NS	NS	Down	Down	Down
RHOQ	1.59e-51	-0.311727	0.329	0.666	4.56e-47	TRUE	FALSE	TRUE	NS	NS	Down	NS	NS	NS	NS
ENO1	1.91e-51	-0.250743	0.07	0.311	5.47e-47	FALSE	TRUE	TRUE	NS	Up	NS	NS	NS	Down	Down
PLIN5	2.29e-51	-0.30312	0.247	0.559	6.56e-47	FALSE	FALSE	FALSE	NS	NS	NS	NS	NS	Down	NS
ILK	2.34e-51	-0.259951	0.109	0.373	6.7e-47	TRUE	TRUE	TRUE	Up	NS	NS	NS	Up	NS	Down
ZNF318	3.6e-51	-0.26914	0.077	0.319	1.03e-46	TRUE	TRUE	TRUE	Down	NS	NS	NS	NS	Down	Down
ARHGEF10	6.11e-51	-0.255513	0.114	0.382	1.75e-46	FALSE	FALSE	FALSE	NS	NS	NS	NS	NS	NS	NS
RPL10	6.4e-51	-0.365577	0.042	0.252	1.83e-46	FALSE	TRUE	TRUE	NS	NS	Down	NS	Down	Down	Down
AC107208.1	6.79e-51	0.284907	0.232	0.097	1.95e-46	FALSE	FALSE	FALSE	NS	NS	NS	NS	Up	NS	NS
LINC02334	8.46e-51	-0.321227	0.329	0.636	2.42e-46	FALSE	FALSE	FALSE	NS	NS	NS	NS	NS	Down	NS
SNRPN	9.79e-51	-0.3154	0.351	0.677	2.8e-46	TRUE	TRUE	TRUE	NS	NS	NS	NS	Down	Down	Up
PCGF5	1.01e-50	-0.305682	0.347	0.679	2.9e-46	FALSE	TRUE	TRUE	Up	NS	Down	Down	NS	Down	Up
FLNC-AS1	1.04e-50	-0.268211	0.013	0.21	2.98e-46	FALSE	FALSE	FALSE	NS	NS	NS	NS	Up	Down	NS
FCHSD2	1.24e-50	-0.305546	0.533	0.813	3.55e-46	TRUE	TRUE	TRUE	NS	NS	NS	NS	Up	NS	Up
BZW2	2.08e-50	-0.29893	0.295	0.621	5.97e-46	TRUE	TRUE	TRUE	NS	NS	NS	NS	NS	Down	NS
CAMK1D	2.72e-50	-0.278281	0.052	0.276	7.79e-46	FALSE	FALSE	TRUE	Down	Down	NS	NS	NS	NS	NS
SSH2	2.89e-50	-0.303103	0.532	0.806	8.29e-46	TRUE	TRUE	TRUE	Down	Up	NS	NS	Up	Down	Up
SPHKAP	2.98e-50	-0.294377	0.634	0.864	8.52e-46	FALSE	FALSE	TRUE	Down	NS	Up&Down	NS	NS	Down	NS
CNKSR3	6.08e-50	-0.317515	0.27	0.567	1.74e-45	FALSE	TRUE	TRUE	NS	NS	NS	NS	Up	NS	Up
ST5	6.53e-50	-0.29131	0.227	0.532	1.87e-45	FALSE	TRUE	TRUE	NS	NS	NS	NS	NS	Down	Down
PFKFB2	8.47e-50	-0.26018	0.147	0.428	2.43e-45	TRUE	FALSE	TRUE	Down	NS	NS	NS	NS	NS	NS
AC012085.2	1.01e-49	0.391721	0.436	0.309	2.89e-45	FALSE	FALSE	FALSE	NS	NS	NS	NS	Up	NS	NS
PDE7B	2.03e-49	0.407942	0.563	0.454	5.8e-45	FALSE	FALSE	TRUE	Down	NS	NS	NS	Up	NS	NS
CHST11	2.28e-49	0.330614	0.298	0.145	6.54e-45	FALSE	FALSE	FALSE	Down	NS	NS	Up	Up	NS	Up
LARP1B	2.29e-49	-0.288634	0.235	0.539	6.56e-45	FALSE	FALSE	FALSE	NS	NS	NS	Down	NS	NS	NS
XRCC4	2.34e-49	-0.316008	0.108	0.353	6.71e-45	FALSE	FALSE	TRUE	Down	NS	Down	NS	NS	Down	NS
FAM198B-AS1	2.96e-49	-0.265586	0.122	0.383	8.48e-45	FALSE	FALSE	FALSE	NS	NS	NS	NS	NS	Down	NS
CLTC	5.08e-49	-0.274946	0.24	0.558	1.46e-44	FALSE	TRUE	TRUE	Down	NS	NS	NS	NS	NS	NS
AL008633.1	1.46e-48	-0.280526	0.073	0.306	4.18e-44	FALSE	FALSE	FALSE	NS	NS	NS	NS	NS	NS	NS
FNDC3A	1.64e-48	-0.30935	0.503	0.801	4.7e-44	FALSE	FALSE	TRUE	NS	NS	NS	NS	Up	NS	NS
NLK	2.57e-48	-0.285082	0.252	0.562	7.37e-44	FALSE	FALSE	FALSE	NS	NS	NS	NS	Up	Up	Up
HK1	2.83e-48	-0.260686	0.184	0.479	8.1e-44	TRUE	TRUE	TRUE	NS	NS	NS	NS	NS	Up	NS
MTUS2	4.27e-48	-0.258977	0.706	0.896	1.22e-43	TRUE	TRUE	TRUE	Down	Up	Down	NS	NS	Down	NS
DAPK3	4.45e-48	-0.255078	0.159	0.44	1.28e-43	TRUE	TRUE	TRUE	NS	NS	Up	NS	Up	NS	Up
CCNB1IP1	6.68e-48	-0.250444	0.128	0.39	1.91e-43	FALSE	FALSE	FALSE	NS	NS	Up	NS	Up	NS	Down
AC008014.1	7.79e-48	-0.314905	0.295	0.59	2.23e-43	FALSE	FALSE	FALSE	NS	NS	NS	NS	NS	Down	NS
COBLL1	2.11e-47	-0.265265	0.149	0.416	6.06e-43	FALSE	FALSE	FALSE	Down	Up	Up&Down	NS	Up	NS	NS
SLC39A10	2.2e-47	-0.250009	0.064	0.286	6.31e-43	TRUE	TRUE	TRUE	NS	NS	NS	NS	NS	NS	NS
AC116362.1	3.13e-47	0.371158	0.285	0.14	8.97e-43	FALSE	FALSE	FALSE	NS	NS	NS	NS	NS	NS	NS
GSTK1	4.22e-47	-0.276138	0.222	0.52	1.21e-42	FALSE	FALSE	FALSE	Down	NS	NS	NS	NS	Down	Down
SNX13	4.95e-47	0.321563	0.596	0.557	1.42e-42	TRUE	TRUE	TRUE	Down	NS	NS	NS	Up	NS	NS
ST3GAL6	6.27e-47	-0.305153	0.397	0.691	1.8e-42	FALSE	FALSE	TRUE	Down	NS	NS	NS	Up	Down	Up
AFAP1L1	6.4e-47	-0.26292	0.173	0.45	1.83e-42	FALSE	TRUE	TRUE	NS	NS	NS	NS	Up	Up	NS
KIFAP3	7.2e-47	-0.291595	0.318	0.64	2.06e-42	TRUE	TRUE	TRUE	Down	NS	Up	NS	NS	NS	Up
ZNRF1	7.99e-47	-0.27988	0.234	0.534	2.29e-42	FALSE	TRUE	TRUE	NS	NS	NS	NS	NS	Down	Up
CDC37	1.14e-46	-0.280794	0.161	0.424	3.27e-42	FALSE	FALSE	FALSE	NS	NS	NS	NS	Up	NS	Down
VEGFA	1.59e-46	-0.267973	0.223	0.529	4.57e-42	TRUE	TRUE	TRUE	Down	NS	Up&Down	Up	NS	NS	NS
KIAA0319L	1.95e-46	-0.294856	0.367	0.677	5.6e-42	FALSE	FALSE	FALSE	NS	NS	NS	NS	NS	NS	Up
MDH1	2.15e-46	-0.30253	0.438	0.774	6.16e-42	TRUE	FALSE	TRUE	NS	NS	NS	NS	Down	NS	Down
SCN5A	2.2e-46	-0.303673	0.374	0.686	6.31e-42	TRUE	TRUE	TRUE	Down	NS	Down	NS	Up	Down	Up
AC021351.1	3.3e-46	0.284967	0.211	0.088	9.45e-42	FALSE	FALSE	FALSE	NS	NS	NS	NS	Up	NS	NS
PDXDC1	3.42e-46	-0.252685	0.204	0.505	9.8e-42	FALSE	FALSE	TRUE	Down	NS	NS	NS	Up	NS	NS
ACAT1	3.96e-46	-0.268959	0.253	0.57	1.13e-41	FALSE	TRUE	TRUE	NS	NS	NS	NS	Down	NS	Down
MANBA	4.24e-46	-0.266487	0.206	0.501	1.22e-41	TRUE	TRUE	TRUE	NS	NS	Up	NS	NS	Down	NS
TMEM245	5.83e-46	0.30162	0.617	0.548	1.67e-41	FALSE	TRUE	TRUE	NS	NS	Up	NS	NS	NS	NS
PDLIM3	1.21e-45	-0.275844	0.162	0.423	3.46e-41	FALSE	TRUE	TRUE	Up	NS	Down	Down	NS	NS	Up
NREP	1.45e-45	-0.267974	0.178	0.448	4.16e-41	TRUE	TRUE	TRUE	NS	NS	Down	NS	NS	Down	NS
RGL1	1.76e-45	-0.299276	0.401	0.707	5.04e-41	TRUE	TRUE	TRUE	Down	NS	NS	NS	NS	Down	Up
ADHFE1	2.05e-45	-0.288496	0.339	0.658	5.87e-41	FALSE	TRUE	TRUE	Down	NS	NS	Down	NS	Down	Down
USP53	4.92e-45	0.262205	0.703	0.708	1.41e-40	FALSE	FALSE	FALSE	Down	NS	NS	NS	Up	Down	Up
AC083870.1	6.29e-45	-0.313596	0.287	0.549	1.8e-40	FALSE	FALSE	FALSE	NS	NS	NS	NS	Up	NS	NS
AP1S2	7.82e-45	-0.26879	0.24	0.542	2.24e-40	TRUE	FALSE	TRUE	Up	NS	Up	NS	NS	Down	Down
ACTN1	1.02e-44	-0.258749	0.13	0.377	2.91e-40	TRUE	TRUE	TRUE	Up	NS	Up	NS	Up	Up	Up
CRLS1	1.12e-44	-0.267042	0.262	0.572	3.22e-40	TRUE	TRUE	TRUE	NS	NS	NS	NS	NS	Down	Down
CEBPD	2.94e-44	0.291824	0.244	0.115	8.43e-40	TRUE	TRUE	TRUE	NS	NS	Down	NS	Up	NS	NS
ST6GAL1	3.78e-44	-0.298982	0.377	0.682	1.08e-39	TRUE	TRUE	TRUE	NS	NS	NS	NS	NS	NS	NS
AC053513.1	3.91e-44	0.322146	0.298	0.165	1.12e-39	FALSE	FALSE	FALSE	NS	NS	NS	NS	Up	NS	NS
XPO1	4.84e-44	0.351613	0.471	0.365	1.39e-39	FALSE	FALSE	FALSE	NS	NS	NS	NS	Up	NS	Up
TSC22D1	5.35e-44	0.352827	0.545	0.469	1.53e-39	TRUE	TRUE	TRUE	Up	NS	Up&Down	NS	NS	Up	Down
STRADB	7.99e-44	0.347704	0.515	0.426	2.29e-39	FALSE	FALSE	FALSE	NS	NS	NS	NS	Up	NS	Down
AC107068.2	8.24e-44	-0.354969	0.091	0.303	2.36e-39	FALSE	FALSE	FALSE	NS	NS	NS	NS	NS	Down	NS
CAPZA2	8.72e-44	-0.261528	0.262	0.571	2.5e-39	FALSE	FALSE	TRUE	Up	NS	NS	NS	NS	NS	NS
RASSF4	1.18e-43	0.330602	0.41	0.269	3.39e-39	TRUE	TRUE	TRUE	Up	NS	NS	NS	Up	Down	NS
RALYL	1.19e-43	0.398796	0.458	0.308	3.4e-39	TRUE	TRUE	TRUE	NS	NS	Up	NS	Up	Down	Up
NEDD4L	1.44e-43	0.332775	0.566	0.511	4.14e-39	TRUE	TRUE	TRUE	Down	NS	NS	Up	Up	NS	NS
TESC	4.45e-43	-0.262205	0.106	0.333	1.28e-38	FALSE	FALSE	TRUE	Up	Up	NS	NS	Down	NS	Down
MPPED2	5.12e-43	-0.257251	0.18	0.444	1.47e-38	FALSE	FALSE	TRUE	NS	NS	NS	NS	NS	Down	NS
AC100803.4	5.86e-43	0.332141	0.295	0.16	1.68e-38	FALSE	FALSE	FALSE	NS	NS	NS	NS	Up	NS	NS
DGKD	8.87e-43	-0.256463	0.216	0.496	2.54e-38	FALSE	FALSE	FALSE	NS	NS	NS	Up	Up	NS	Up
CECR2	1.21e-42	0.337477	0.553	0.483	3.46e-38	TRUE	FALSE	TRUE	NS	NS	NS	NS	Up	Down	NS
SLC5A1	3.04e-42	0.351446	0.492	0.396	8.7e-38	TRUE	FALSE	TRUE	NS	NS	NS	NS	NS	Down	Down
SIK2	3.5e-42	-0.287279	0.337	0.637	1e-37	TRUE	TRUE	TRUE	NS	NS	NS	NS	Up	NS	NS
ETV6	3.51e-42	-0.261721	0.23	0.514	1.01e-37	FALSE	FALSE	TRUE	NS	NS	NS	NS	Up	Up	NS
AC022034.1	5.65e-42	-0.302783	0.348	0.636	1.62e-37	FALSE	FALSE	FALSE	NS	NS	NS	NS	NS	Down	NS
FRAS1	9.24e-42	0.350568	0.347	0.21	2.65e-37	FALSE	FALSE	TRUE	Down	NS	NS	Down	Up	NS	NS
CEP85L	9.66e-42	-0.253968	0.276	0.578	2.77e-37	FALSE	FALSE	TRUE	NS	NS	NS	NS	NS	Down	Down
LINC01505	1.09e-41	0.269084	0.722	0.68	3.12e-37	FALSE	FALSE	FALSE	NS	NS	NS	NS	Up	Down	Up
C4orf45	1.35e-41	0.265138	0.197	0.084	3.87e-37	FALSE	FALSE	FALSE	NS	NS	NS	NS	Up	NS	NS
ARID5B	1.52e-41	0.358469	0.475	0.37	4.35e-37	TRUE	TRUE	TRUE	Up	Up	NS	NS	Up	NS	Up
AC093879.1	1.75e-41	0.37875	0.492	0.411	5.01e-37	FALSE	FALSE	FALSE	NS	NS	NS	NS	Up	Down	NS
TPT1	2.34e-41	-0.265464	0.02	0.19	6.7e-37	FALSE	FALSE	FALSE	NS	NS	NS	NS	Down	Down	Down
FLNC	3.92e-41	-0.339852	0.061	0.248	1.12e-36	TRUE	TRUE	TRUE	Up	NS	Up	NS	Down	Down	NS
RPL8	1.87e-40	-0.255792	0.002	0.156	5.37e-36	FALSE	FALSE	FALSE	Up	NS	NS	NS	Down	Down	Down
PHACTR2	2.13e-40	-0.262973	0.288	0.584	6.09e-36	FALSE	FALSE	TRUE	Down	NS	Up	NS	NS	Up	NS
LINC00886	2.52e-40	0.323925	0.324	0.192	7.22e-36	FALSE	FALSE	FALSE	NS	NS	NS	NS	Up	NS	Down
PTGER3	8.56e-40	-0.271354	0	0.15	2.45e-35	FALSE	FALSE	FALSE	Down	NS	NS	NS	NS	Down	Down
ALPK2	8.98e-40	-0.282616	0.395	0.682	2.57e-35	TRUE	TRUE	TRUE	Down	NS	Up	NS	NS	Down	NS
PM20D2	1.1e-39	0.32125	0.336	0.207	3.16e-35	TRUE	TRUE	TRUE	NS	NS	NS	Down	Up	Down	NS
RUNX1T1	1.26e-39	-0.274558	0.356	0.656	3.6e-35	TRUE	TRUE	TRUE	Down	NS	NS	NS	NS	Down	NS
FGD4	1.44e-39	0.284612	0.64	0.6	4.12e-35	FALSE	FALSE	TRUE	Down	NS	NS	NS	Up	Up	Down
ADAMTS9-AS2	1.73e-39	0.339173	0.348	0.205	4.96e-35	TRUE	FALSE	TRUE	NS	NS	NS	NS	Up	Up	Up
DENND5B	2.58e-39	-0.268135	0.53	0.787	7.4e-35	TRUE	TRUE	TRUE	NS	NS	NS	NS	Up	Down	Up
CFAP61	2.71e-39	0.370699	0.406	0.28	7.76e-35	FALSE	FALSE	FALSE	NS	NS	NS	NS	Up	Down	Up
SSBP2	2.87e-39	-0.281754	0.405	0.687	8.22e-35	TRUE	TRUE	TRUE	Down	NS	Up	NS	Up	NS	NS
MBNL2	6.08e-39	0.250333	0.686	0.691	1.74e-34	FALSE	FALSE	TRUE	Down	NS	NS	NS	Up	NS	Down
CAMKMT	1.5e-38	-0.262641	0.3	0.581	4.29e-34	TRUE	FALSE	TRUE	NS	NS	NS	NS	Up	NS	NS
P4HA1	1.54e-38	0.316414	0.578	0.537	4.4e-34	FALSE	FALSE	FALSE	Down	NS	Up	NS	Up	NS	Down
PHF20L1	1.65e-38	-0.254439	0.293	0.585	4.71e-34	FALSE	FALSE	FALSE	Down	NS	NS	NS	NS	NS	NS
AC002460.2	1.65e-38	-0.279031	0.27	0.537	4.74e-34	FALSE	FALSE	FALSE	NS	NS	NS	NS	NS	Down	NS
FSD2	1.94e-38	-0.263289	0.365	0.653	5.56e-34	TRUE	TRUE	TRUE	Down	NS	NS	NS	NS	Down	Down
PPP4R2	5.97e-38	0.304773	0.537	0.474	1.71e-33	FALSE	FALSE	FALSE	NS	NS	NS	NS	Up	NS	NS
TGFBR3	1.15e-37	0.335835	0.443	0.325	3.29e-33	FALSE	FALSE	TRUE	Down	NS	NS	NS	Up	Down	NS
AC010680.1	1.92e-37	0.329435	0.386	0.269	5.5e-33	FALSE	FALSE	FALSE	NS	NS	NS	NS	Up	Down	NS
PDE3B	5.07e-37	0.370314	0.44	0.338	1.45e-32	FALSE	FALSE	FALSE	NS	NS	NS	NS	Up	Down	Up
HACD1	7.28e-37	-0.264591	0.491	0.781	2.08e-32	FALSE	FALSE	FALSE	NS	NS	NS	NS	Up	Down	NS
IBTK	7.9e-37	-0.251884	0.33	0.632	2.26e-32	FALSE	FALSE	TRUE	Down	NS	NS	NS	NS	Down	NS
SLC7A8	8.99e-37	0.268754	0.212	0.099	2.58e-32	FALSE	TRUE	TRUE	Up	NS	NS	NS	Up	NS	Down
BRINP3	9.54e-37	-0.293976	0.002	0.143	2.73e-32	FALSE	FALSE	TRUE	NS	NS	NS	NS	NS	Down	Down
MICAL2	1.01e-36	0.326773	0.421	0.313	2.89e-32	TRUE	TRUE	TRUE	Up	NS	NS	NS	Up	NS	NS
CADPS	1.09e-36	-0.269044	0.348	0.604	3.12e-32	FALSE	FALSE	TRUE	NS	NS	Up	NS	Up	Down	Up
COL21A1	5.99e-36	0.312043	0.49	0.406	1.72e-31	TRUE	FALSE	TRUE	NS	NS	Down	NS	Up	Down	Up
NFE2L1	8.49e-36	0.301787	0.327	0.203	2.43e-31	FALSE	FALSE	FALSE	NS	NS	NS	NS	Down	Up	NS
HEG1	9.06e-36	0.32729	0.445	0.344	2.6e-31	FALSE	FALSE	TRUE	Up	NS	NS	NS	Up	Up	Up
AC053545.1	9.08e-36	0.292117	0.319	0.195	2.6e-31	FALSE	FALSE	FALSE	NS	NS	NS	NS	Up	Down	NS
GAREM1	4.66e-35	-0.256562	0.39	0.673	1.33e-30	FALSE	FALSE	FALSE	NS	NS	NS	NS	NS	Down	NS
PSME4	6.69e-35	0.256693	0.62	0.598	1.92e-30	FALSE	FALSE	FALSE	Down	NS	NS	NS	Up	NS	Up
PRXL2A	1.51e-34	0.263694	0.235	0.122	4.32e-30	FALSE	FALSE	FALSE	NS	NS	NS	NS	NS	NS	NS
OGDH	1.92e-34	-0.255401	0.464	0.754	5.5e-30	TRUE	TRUE	TRUE	NS	Up	NS	NS	NS	NS	NS
KIF26B	2.75e-33	-0.283075	0.2	0.414	7.88e-29	TRUE	TRUE	TRUE	Up	NS	Down	Up	NS	Down	Down
MRPS25	4.37e-33	0.283068	0.539	0.5	1.25e-28	FALSE	FALSE	TRUE	NS	NS	NS	NS	Up	Down	Down
SEMA5A	5.55e-33	-0.260307	0.453	0.726	1.59e-28	FALSE	FALSE	TRUE	NS	Up	NS	NS	NS	Down	Up
HHAT	5.94e-33	0.286999	0.265	0.149	1.7e-28	FALSE	FALSE	TRUE	NS	NS	NS	NS	Up	NS	Up
AL445259.1	8.08e-33	0.274854	0.264	0.152	2.31e-28	FALSE	FALSE	FALSE	NS	NS	NS	NS	Up	Down	NS
PCDH9-AS2	8.46e-33	0.336774	0.346	0.236	2.42e-28	FALSE	FALSE	TRUE	NS	NS	NS	NS	Up	Down	NS
ASB15	9.6e-33	0.284119	0.524	0.45	2.75e-28	TRUE	TRUE	TRUE	Down	NS	NS	NS	Up	Down	NS
GLIS3	1.01e-32	-0.281619	0.005	0.134	2.9e-28	FALSE	FALSE	TRUE	NS	NS	NS	NS	Up	Up	Down
ATF7IP2	1.14e-32	-0.258866	0.41	0.66	3.26e-28	FALSE	FALSE	FALSE	NS	NS	Down	NS	Up	NS	Up
ZMAT4	1.5e-32	0.262642	0.264	0.142	4.3e-28	FALSE	FALSE	TRUE	NS	NS	NS	NS	NS	Down	NS
ENO3	1.98e-32	-0.299283	0.043	0.19	5.68e-28	FALSE	FALSE	FALSE	Up	NS	NS	NS	Down	Down	NS
ULK1	5.21e-32	0.277357	0.289	0.176	1.49e-27	FALSE	FALSE	FALSE	NS	NS	NS	NS	Up	NS	Up
MT-ATP8	1.5e-31	-0.254175	0	0.121	4.29e-27	FALSE	FALSE	FALSE	NS	NS	NS	NS	Down	Down	NS
MIR646HG	2.76e-31	0.346099	0.46	0.318	7.91e-27	FALSE	FALSE	FALSE	NS	NS	NS	NS	Up	Down	Up
TPM2	4e-31	-0.267475	0.413	0.679	1.15e-26	FALSE	FALSE	FALSE	NS	NS	Down	NS	Down	Down	Down
STOX2	4.02e-31	0.306208	0.525	0.456	1.15e-26	TRUE	TRUE	TRUE	Down	NS	NS	NS	Up	NS	Up
ARHGAP17	4.73e-31	0.299274	0.479	0.411	1.36e-26	FALSE	FALSE	TRUE	NS	NS	NS	Up	Up	NS	NS
MYH6	5.14e-31	-0.300332	0.491	0.779	1.47e-26	FALSE	TRUE	TRUE	Down	NS	Up	NS	Down	Down	Down
SERF2	1.63e-30	-0.265816	0.06	0.207	4.66e-26	TRUE	TRUE	TRUE	NS	NS	NS	NS	Down	Down	Down
AC093158.1	3.23e-30	0.31196	0.363	0.269	9.25e-26	FALSE	FALSE	FALSE	NS	NS	NS	NS	Up	Down	NS
LINC00923	5.1e-30	0.307167	0.451	0.347	1.46e-25	FALSE	FALSE	TRUE	NS	NS	NS	NS	Up	Down	Up
MXI1	8.6e-30	0.291951	0.436	0.35	2.46e-25	TRUE	TRUE	TRUE	Down	NS	NS	NS	Up	NS	NS
ACSS1	8.65e-30	0.2882	0.399	0.299	2.48e-25	FALSE	FALSE	FALSE	Down	Up	NS	NS	Up	NS	Down
PRELID2	9.85e-30	-0.264895	0.299	0.526	2.82e-25	FALSE	FALSE	TRUE	NS	NS	NS	NS	NS	Down	Down
DHRS3	3.14e-29	0.303235	0.367	0.27	8.99e-25	FALSE	FALSE	FALSE	NS	NS	NS	Down	Up	NS	Up
EVA1C	3.34e-29	0.302179	0.352	0.247	9.58e-25	FALSE	FALSE	TRUE	NS	NS	NS	NS	Up	Up	NS
AC104041.1	2.83e-28	0.355489	0.293	0.182	8.12e-24	FALSE	FALSE	FALSE	NS	NS	NS	NS	Up	NS	NS
ZNF385D	3.3e-28	0.301884	0.432	0.293	9.45e-24	FALSE	FALSE	TRUE	NS	NS	NS	NS	NS	Up	Up
SSR3	1.19e-27	0.259657	0.301	0.186	3.4e-23	FALSE	TRUE	TRUE	Up	NS	Up	NS	Down	Down	Down
C9orf147	1.48e-27	0.28405	0.313	0.218	4.24e-23	FALSE	FALSE	FALSE	NS	NS	NS	NS	Up	NS	NS
NRXN3	2.23e-27	0.25257	0.153	0.068	6.4e-23	FALSE	FALSE	TRUE	Up	NS	NS	NS	Up	NS	Up
LINC-PINT	6.37e-27	0.250447	0.236	0.139	1.82e-22	FALSE	FALSE	FALSE	NS	NS	NS	NS	Up	Up	Up
GALNT16	7.57e-27	0.268812	0.356	0.252	2.17e-22	FALSE	FALSE	FALSE	NS	NS	NS	NS	NS	Down	Down
SYNDIG1	2.43e-26	0.276082	0.486	0.417	6.96e-22	TRUE	TRUE	TRUE	NS	NS	NS	NS	Up	Down	Up
FLG-AS1	3.5e-26	0.256723	0.255	0.152	1e-21	FALSE	FALSE	FALSE	NS	NS	NS	NS	Up	NS	Up
AP001825.1	4.58e-26	0.29812	0.382	0.301	1.31e-21	FALSE	FALSE	FALSE	NS	NS	NS	NS	Up	Down	NS
DES	8.54e-26	-0.299503	0.542	0.667	2.45e-21	FALSE	TRUE	TRUE	Up	NS	Up&Down	Down	Down	Down	Down
PNPLA7	1.15e-25	0.257727	0.278	0.177	3.29e-21	FALSE	FALSE	FALSE	NS	NS	NS	NS	Up	NS	Up
LRRC53	1.44e-25	0.288339	0.306	0.216	4.12e-21	FALSE	FALSE	FALSE	NS	NS	NS	NS	Up	NS	NS
CFLAR-AS1	1.57e-25	0.282092	0.431	0.377	4.51e-21	FALSE	FALSE	FALSE	NS	NS	NS	NS	Up	NS	NS
ZFAND5	3.09e-25	0.292721	0.315	0.224	8.85e-21	TRUE	TRUE	TRUE	Down	NS	NS	NS	Up	Up	NS
EDIL3	7.96e-25	0.257764	0.261	0.157	2.28e-20	FALSE	FALSE	TRUE	NS	Down	NS	NS	Up	Down	Up
GABRB1	1.5e-24	0.279667	0.515	0.46	4.31e-20	FALSE	FALSE	FALSE	NS	NS	NS	NS	Up	Down	Up
CRIM1	1.75e-24	0.274379	0.46	0.388	5.02e-20	FALSE	FALSE	TRUE	Up	NS	NS	NS	Up	Up	Up
AC087457.1	4.14e-24	0.285907	0.309	0.22	1.18e-19	FALSE	FALSE	FALSE	NS	NS	NS	NS	Up	NS	NS
LINC02755	6.84e-24	0.259849	0.244	0.146	1.96e-19	FALSE	FALSE	FALSE	NS	NS	NS	NS	Up	NS	NS
STARD13-AS	3.16e-23	0.283622	0.376	0.308	9.06e-19	FALSE	FALSE	FALSE	NS	NS	NS	NS	Up	Up	NS
SMC6	4.87e-23	0.276751	0.408	0.345	1.39e-18	FALSE	FALSE	FALSE	Down	NS	NS	NS	Up	NS	Down
NCALD	5.44e-23	0.260028	0.399	0.282	1.56e-18	TRUE	TRUE	TRUE	Down	NS	NS	NS	NS	Up	Down
DIAPH2	1.93e-22	0.278519	0.429	0.356	5.52e-18	FALSE	FALSE	TRUE	NS	NS	NS	NS	Up	Up	Up
SLC22A4	2.5e-22	0.256411	0.245	0.159	7.16e-18	TRUE	TRUE	TRUE	NS	NS	NS	NS	Up	NS	Up
SDCBP	2.84e-22	0.257325	0.29	0.199	8.13e-18	TRUE	TRUE	TRUE	Up	NS	Up	NS	NS	NS	NS
ABCA8	8.94e-22	0.270484	0.33	0.247	2.56e-17	TRUE	TRUE	TRUE	Down	NS	NS	NS	Up	Down	NS
SLC4A7	2.59e-21	0.252808	0.371	0.292	7.41e-17	FALSE	FALSE	FALSE	NS	NS	NS	NS	Up	NS	Down
ITGA9-AS1	5.21e-21	0.27467	0.385	0.327	1.49e-16	FALSE	FALSE	FALSE	NS	NS	NS	NS	Up	Up	NS
AL138828.1	7.46e-21	0.277023	0.433	0.369	2.14e-16	FALSE	FALSE	FALSE	NS	NS	NS	NS	Up	NS	NS
AL356124.1	3.75e-20	0.264013	0.348	0.277	1.07e-15	FALSE	FALSE	FALSE	NS	NS	NS	NS	Up	NS	NS
NRG2	2.78e-19	0.264589	0.376	0.308	7.97e-15	FALSE	FALSE	FALSE	Down	NS	NS	NS	Up	Down	Up
ME2	8.32e-17	0.252489	0.336	0.278	2.38e-12	FALSE	FALSE	TRUE	Up	NS	NS	NS	Up	NS	Down
AF165147.1	1.24e-15	0.259452	0.378	0.318	3.54e-11	FALSE	FALSE	FALSE	NS	NS	NS	NS	Up	Down	NS
FRMD5	2.32e-12	0.282217	0.274	0.223	6.64e-08	TRUE	TRUE	TRUE	NS	Up	NS	NS	Up	Down	NS
