# Supplementary material for: Single-nuclei transcriptomics reveals TBX5-dependent targets in a patient with Holt-Oram syndrome
Source: J Clin Invest. 2024 Nov 14;135(2):e180670. doi: 10.1172/JCI180670 (PMC11735084; doi:10.1172/JCI180670)
Supplement: Supporting data values [file jci-135-180670-s126.xlsx]

## Sheet: 1B
Figure 1B
Plasmid	Nuclear_Mean	Cytoplasmic_Mean	Ratio
WT	65.74	8.414	7.81317
WT	105.137	13.775	7.63245
WT	83.149	8.719	9.53653
WT	72.877	12.803	5.69218
WT	80.074	5.87	13.6412
WT	212.216	42.142	5.03574
MUT	6.284	8.858	0.709415
MUT	9.846	12.509	0.787113
MUT	10.003	9.003	1.11107
MUT	9.195	9.997	0.919776
MUT	11.581	15.221	0.760857
MUT	6.55	4.883	1.34139

## Sheet: 1C
Figure 1C
	avg_log2FC	p_val_adj
TXNIP	0.962937	0
WNT9A	0.657431	0
EDNRA	0.913054	0
FKBP5	0.890286	0
AL078590.2	0.616575	0
AC002451.1	1.07566	0
PDK4	1.74045	0
ATRNL1	0.628537	0
ZBTB16	0.674548	0
AP002518.2	0.627119	0
GAS7	0.612194	0
FGF13	0.482256	0
MT-CO1	-1.22841	0
MT-CO2	-1.16626	2.61764e-288
ZNF536	0.464466	3.58195e-279
MLIP-AS1	0.816521	2.51777e-273
MALAT1	-0.116867	5.56905e-265
PIK3R1	0.641947	3.20261e-259
MLIP	0.280477	2.68701e-257
MYL6	-0.776069	9.12474e-257
ATP2B4	-0.894786	8.82223e-255
MYL9	-0.799934	7.64028e-239
ACTG1	-0.82081	5.70287e-238
RORA	0.806391	4.79071e-235
PLPP3	0.737059	6.55399e-235
TMTC1	0.78974	2.72716e-228
MT-ND3	-0.975379	3.30917e-227
NAV1	-0.794512	1.54956e-224
FBN2	-0.792378	3.22666e-224
SLC27A6	-0.787285	3.42652e-223
ECT2L	0.678109	2.23321e-221
MYL7	-0.908654	3.48052e-220
SMYD1	-0.717723	1.09967e-219
YBX3	0.629617	3.41616e-218
SLC44A5	0.621281	4.55595e-217
LINC02269	0.813475	1.41707e-212
CPEB4	0.417209	1.57693e-212
ACTB	-0.756586	4.45231e-212
TPM1	-0.447237	6.08789e-211
TTN-AS1	0.316186	3.95295e-210
AL136171.2	-0.781711	2.37637e-209
MYL3	-0.517819	5.91062e-208
FGF12	-0.490224	3.57905e-206
AC106895.1	0.524025	3.81018e-206
LDLRAD4	0.586616	6.17179e-206
ANTXR2	0.752824	1.28978e-205
CBLB	0.395849	1.13866e-202
LINC02552	0.72373	2.20981e-200
JAK1	0.621167	4.42344e-200
MT-CO3	-0.921562	2.47937e-193
SAMD4A	-0.518514	2.02888e-190
C1orf21	0.614533	6.38167e-186
PPP1R1C	-0.68338	9.91621e-185
DPP4	0.500367	1.02964e-184
AOPEP	-0.393621	5.70509e-183
FSTL1	0.635098	3.64642e-181
TUB	0.520439	4.62383e-180
ARL15	0.629968	2.62681e-179
AC016042.1	0.184126	1.9665e-176
ARHGAP24	0.484128	6.44153e-173
AC097522.2	0.620264	3.43515e-171
LINC00486	-0.603275	6.26775e-168
AP005329.2	0.672195	3.48497e-166
MARK3	0.483976	1.21579e-163
SAMD12	0.659964	1.09261e-162
AC138123.1	-0.692662	2.30053e-160
LMO7	0.295526	6.83657e-160
AC106895.2	0.379695	2.76187e-159
ADGRL3	0.624266	3.3443e-159
STK38L	-0.659934	2.86864e-158
FOXO3	0.547754	5.43682e-158
LINC02208	-0.881281	1.43955e-155
PDE1C	-0.381404	2.51806e-155
GRIP2	-0.60436	2.18382e-154
AC124947.1	-0.582952	2.96262e-154
ARIH2	0.538396	6.53862e-154
ABHD18	0.565638	4.62351e-153
ADCY5	-0.586018	4.13805e-151
PDE7A	0.277481	6.36681e-151
TSPAN9	-0.585293	8.09646e-151
NRAP	-0.54996	6.83807e-150
HSPG2	-0.556062	9.98989e-150
PLN	-0.538155	7.55825e-149
ATAD2	0.651035	5.44933e-148
MYOM2	0.338487	1.02209e-146
SOS1	0.501623	2.66923e-146
ACTN4	-0.588449	2.59009e-145
ADAM19	-0.639557	4.69715e-145
KCNMB2-AS1	0.656	2.28249e-143
DYNC1I1	0.613005	2.62363e-142
MYO18B	-0.450253	7.21916e-142
PPARGC1B	-0.565103	1.16345e-139
IQCJ-SCHIP1	-0.614347	1.25358e-139
MYH9	-0.60812	1.74752e-138
MGAT4C	-0.688051	3.69161e-137
PPP1R13L	-0.546622	5.49541e-136
LAMA2	0.134922	9.20226e-135
HADHB	0.435268	9.55501e-135
C6	0.436781	1.41508e-134
IGFBP7	-0.535931	3.64024e-133
DUSP27	-0.554714	6.26203e-133
AC022034.3	-0.69992	5.65664e-132
RGS3	-0.520191	9.49999e-132
MT-CYB	-0.736355	4.35541e-129
MT-ATP6	-0.736408	5.34554e-129
AC108058.1	0.571198	6.01096e-129
FLNA	-0.501681	2.65134e-128
PLCXD3	0.283796	4.90085e-128
FAM13C	0.188362	1.81233e-127
ATP13A3	-0.558346	1.56675e-126
EPB41L4B	0.381004	2.28522e-126
LINC02432	0.383775	5.08673e-126
TOX	0.416152	5.99948e-126
LHFPL6	-0.477812	1.20343e-125
MTFR1	0.51712	4.09901e-125
ARHGAP26	0.37643	3.3662e-122
NPPB	-0.693785	8.5502e-122
MT-ND4	-0.701955	3.88654e-121
MSRB3	-0.467612	5.42576e-120
GATA4	-0.495043	6.90354e-120
JARID2	0.515052	1.78092e-118
AC117464.1	0.545304	2.04214e-117
FNDC3B	0.335609	2.89809e-117
ACACB	0.379001	9.65018e-117
PDGFRL	0.219631	2.27537e-116
ACOT11	-0.451546	4.26092e-116
PTPN3	0.553142	1.00075e-114
MAOA	0.548126	1.22236e-114
RASAL2	0.340337	5.82113e-114
ACTA1	-0.73232	6.32335e-112
LINC02248	-0.549031	1.92972e-111
SORCS1	0.314823	2.91709e-111
LINC00513	0.540636	3.23056e-111
AC023590.1	0.43457	5.81148e-111
AC016650.1	-0.506979	1.02537e-110
NRP1	-0.499306	3.45223e-109
CORIN	-0.569849	7.25649e-109
HRH2	-0.456439	8.11981e-108
MROH7	-0.491646	9.03269e-108
ANKRD1	-0.529393	2.24971e-107
SH3D19	-0.423797	2.25769e-106
KANK1	0.263432	4.40857e-106
SLC16A9	0.176956	8.85048e-106
SYNE2	0.482143	7.33588e-105
ANK3	0.263718	8.50376e-105
CLIC5	-0.482941	1.25231e-104
ATP2C1	0.500892	1.47682e-104
AC113414.1	-0.522378	4.9167e-104
PDZD2	0.287869	7.81495e-104
DOCK5	0.49412	3.59173e-103
OXCT1	-0.484181	1.43791e-101
SLC25A18	0.272134	3.67742e-101
IPO9-AS1	-0.498253	3.71755e-100
FBXO42	0.490104	9.15982e-100
CFLAR	0.252913	1.18059e-99
SNHG25	-0.42493	1.98991e-99
MYPN	-0.462152	2.5091e-98
TRPM7	0.283073	2.80512e-98
PPM1K	-0.4093	3.149e-98
PPM1L	0.403711	4.33236e-98
LRRTM3	0.32721	1.17851e-97
CRIP2	-0.517285	1.95226e-97
LSAMP	0.314451	4.32963e-97
MTUS1	0.321202	8.04803e-97
TSHZ2	0.227338	1.1162e-96
ANO5	0.417878	1.26702e-96
GALNT17	0.403629	3.20048e-96
SESN1	0.388908	6.246e-96
MLF1	0.4639	2.08808e-95
CHRM2	-0.434954	4.65123e-95
AC093912.1	0.545524	5.37663e-95
FADS3	-0.40525	1.30777e-94
CASP4	0.195775	1.4103e-94
SLC8A1-AS1	0.335354	1.75719e-94
KLHL31	-0.459465	2.03916e-94
MYOCD	-0.4741	3.12296e-94
AC108472.1	0.501378	4.76672e-94
NID1	-0.469699	1.03424e-93
FNIP2	0.467343	1.2918e-93
AC092353.2	0.217531	3.57746e-93
MAP1B	-0.455164	6.79202e-93
CARMN	-0.385744	3.29033e-92
TTC28-AS1	0.520477	9.76532e-92
NMRK2	-0.447905	1.13369e-91
MT-ND1	-0.566911	1.25923e-91
KCNMB2	0.477818	1.85452e-91
AC087854.1	0.444152	5.08942e-90
MYL2	-0.615239	1.14617e-89
ART3	0.472228	2.76368e-89
AC015914.1	0.420004	3.04048e-89
B4GALNT3	-0.459247	1.09367e-88
MAP3K5	0.415904	3.14657e-88
TNFRSF12A	-0.397161	3.26371e-88
CCDC93	0.458852	5.42493e-87
PLCE1	0.462839	8.49316e-87
AL136456.1	0.443147	9.11158e-87
ATP1A3	-0.401263	1.04322e-86
2024-03-03	-0.46069	1.7414e-86
PDLIM5	-0.20448	4.69827e-86
GRK3	0.446696	5.06826e-86
UNC45B	-0.385703	9.92178e-86
AC008696.2	0.456454	2.46839e-85
DLG2	0.15289	2.48345e-85
ABTB2	-0.433132	9.52459e-85
CARMIL1	0.467592	1.02726e-84
SORBS1	0.121018	1.43479e-84
DAPK2	0.417848	1.44875e-84
ADAMTS7	-0.367649	3.85026e-84
FHL2	0.19708	4.71681e-84
AC092353.1	0.408224	8.29816e-84
PYGB	-0.410606	9.38439e-84
TNIK	-0.383984	1.00214e-83
TECRL	-0.264056	1.07377e-83
ASB2	-0.376629	7.95516e-83
TGM2	-0.403809	2.89993e-82
PCDH9	0.289996	1.61955e-81
GPHN	0.275789	2.07701e-81
RPL3L	-0.402874	3.78657e-80
AP005262.2	0.213866	4.15105e-80
SNED1	0.443263	4.84139e-80
SGPP2	0.387057	8.98689e-80
PKM	-0.373081	1.35913e-79
EMC10	-0.45741	2.41706e-79
FHL1	-0.428996	3.44723e-79
TNNT2	-0.227509	3.45523e-79
STRIP2	-0.360878	4.03396e-79
MIR22HG	-0.360331	9.83032e-79
G0S2	-0.361709	1.09677e-78
PPP1R16A	-0.38374	2.17901e-78
CDK18	-0.361644	3.85041e-78
DMPK	-0.358241	4.07577e-78
A4GALT	-0.345128	5.28227e-78
CPED1	0.358282	1.8514e-77
HMGCS2	0.28528	2.63166e-77
RASSF3	-0.383114	3.01491e-77
CPNE5	-0.461001	3.97001e-77
TMEM164	0.423706	1.92998e-76
NEAT1	-0.165408	3.41972e-76
GOLGA8B	-0.35137	3.64329e-76
PEBP4	0.429437	3.2512e-75
ENOX1	0.415093	6.04415e-75
BCKDHB	-0.401468	6.97439e-75
GRK5	-0.449248	7.44875e-75
SLC2A12	0.440862	1.03956e-74
ETV1	-0.391741	1.23183e-74
VAT1L	-0.369919	1.23282e-74
RPL31	0.331115	3.03475e-74
IDH2	-0.378262	2.69377e-73
GJA1	-0.361741	3.46138e-73
AC093110.1	0.250018	4.60752e-73
CYP2J2	-0.395541	7.44506e-73
SLC12A7	-0.376572	1.00642e-72
SGCG	0.297957	1.81763e-72
RNF150	0.266799	2.74836e-72
MYO1E	-0.349524	5.43246e-72
PSD3	0.164886	7.79183e-72
PRKAG2	-0.39556	2.03584e-71
GSN	-0.310299	5.88009e-71
HIST1H2AC	0.228511	2.06301e-70
FRMD4B	-0.329542	2.63567e-70
RCAN1	-0.353998	2.8253e-70
ANKRD9	-0.358173	3.45126e-70
WDPCP	0.251563	4.43939e-70
SREBF2	-0.389037	4.47651e-70
HADHA	0.396848	1.09822e-69
ITGA7	-0.368519	1.15356e-69
PDE3A	0.0920972	1.21096e-69
AC100800.1	0.426922	1.92963e-69
EFCAB2	0.420394	2.36315e-69
SPEG	-0.340812	2.74623e-69
CREB5	-0.412597	9.92238e-69
AKAP6	-0.205724	1.54691e-68
SLC4A3	-0.379109	4.0489e-68
HSPB7	-0.428023	5.35407e-68
LTBP1	0.266187	5.98476e-68
TBX20	-0.396279	7.2071e-68
GBE1	-0.376835	7.67712e-68
OSBPL3	0.359748	1.25207e-67
PFKM	-0.36499	1.41134e-67
PROX1	-0.350418	1.42129e-67
MORF4L1	-0.340708	1.79176e-67
ABLIM1	0.0894498	2.76623e-67
CTNNA3	0.0453651	7.1505e-67
MYH7B	-0.365667	8.96896e-67
PHLDB1	-0.308931	2.60342e-66
POPDC2	-0.368924	5.02188e-66
RHOBTB1	0.4223	5.76255e-66
ADCY6	-0.362772	6.75362e-66
CCDC144A	-0.31546	8.54728e-66
FOXP1	0.224987	1.14029e-65
FGFR1	-0.355663	1.66072e-65
WNK1	-0.365491	1.74434e-65
PITPNB	0.432463	1.83256e-65
THRB	0.311871	2.22861e-65
RSU1	-0.33578	2.31014e-65
MT-ND2	-0.438128	3.59913e-65
FOXN3	0.308294	5.6388e-65
FGD6	-0.322204	7.27106e-65
AGMO	0.213551	1.09824e-64
SYNM	-0.303905	1.12828e-64
AL953883.1	-0.34482	2.45911e-64
RTN4	0.304684	2.7416e-64
PDE1A	-0.453509	1.03561e-63
AC009878.2	-0.325434	2.60835e-63
MIR1-1HG	-0.339896	4.69847e-63
GRIP1	-0.388132	5.77097e-63
CERS6	0.210034	6.36823e-63
EPHA4	-0.33655	1.8526e-62
HIF1A-AS3	-0.372573	2.3748e-62
CALD1	-0.310956	8.33118e-62
AC010680.5	-0.320156	1.04318e-61
ZNF385B	0.404136	2.24587e-61
CD36	0.15488	2.98951e-61
COL6A1	-0.279758	3.04012e-61
FAM107A	-0.290465	4.6178e-61
AC023494.1	-0.34735	6.28874e-61
AC005400.1	0.399099	1.20227e-60
GADD45G	0.326458	1.20863e-60
AL158071.1	0.302971	2.70441e-60
YWHAZ	-0.326509	2.73504e-60
MT-ND5	-0.424947	3.78552e-60
PDCD4	0.35563	7.10281e-60
ACKR4	0.272725	7.25277e-60
ZBTB43	-0.3391	9.71398e-60
PGM1	-0.335592	1.02214e-59
MAN1C1	-0.3005	1.38157e-59
KLHL24	0.279992	1.44815e-59
MSN	-0.28914	1.7893e-59
GOT1	-0.353729	2.61029e-59
CORO6	-0.333505	2.73814e-59
TBC1D8	0.318612	3.22921e-59
AL450384.2	0.412643	3.82751e-59
LRRC49	-0.330272	9.01206e-59
BCL2	0.438422	2.08208e-58
NDRG3	-0.345292	2.2144e-58
TENT5A	-0.344823	3.50292e-58
PDLIM7	-0.317727	8.89955e-58
NDUFB8	-0.329856	9.01729e-58
ACSS2	-0.328536	1.57235e-57
FP236383.3	-0.598307	2.20052e-57
XIRP2	-0.459272	2.23248e-57
RBPMS2	-0.298556	2.34717e-57
AL355612.1	0.419034	2.70823e-57
MTA1	-0.307534	4.34779e-57
FAM214A	0.388976	9.74203e-57
TRIM55	-0.334504	9.95695e-57
LTBP4	-0.264123	1.19687e-56
MT-ND4L	-0.398288	1.42562e-56
FAM49B	-0.340018	1.49109e-56
TMLHE-AS1	0.384883	1.54432e-56
PLCL1	0.159393	1.55624e-56
2024-03-11	-0.293822	2.05733e-56
DISC1	-0.334019	2.71068e-56
GGT7	-0.319383	3.88218e-56
ISOC1	-0.270735	4.39526e-56
CNN3	-0.252208	8.92559e-56
RPLP1	-0.385259	1.75793e-55
USP28	-0.336287	2.13069e-55
NHSL1	-0.344475	2.33509e-55
KLF7	-0.313679	2.44498e-55
ASAP1	-0.339037	2.79605e-55
GAPDH	-0.443891	3.35144e-55
LINC02268	0.175602	3.4219e-55
ARHGAP5	-0.338187	4.55969e-55
TMEM178B	-0.379737	5.44299e-55
ITGA9	0.29056	6.13591e-55
PALLD	-0.198684	6.94579e-55
PKN2-AS1	0.482676	7.69529e-55
IDH3A	-0.306101	8.98644e-55
PTP4A3	-0.336016	1.00906e-54
AC092640.1	0.376226	1.30202e-54
LAMC1	-0.301002	1.47181e-54
MB	-0.466838	1.97385e-54
MAN1A1	-0.292317	3.92085e-54
NR3C2	-0.335156	5.0918e-54
APPL2	0.393556	5.49301e-54
ZBTB20	0.0759396	5.50276e-54
PPIP5K2	0.377725	5.51001e-54
FOXO1	0.430533	8.66522e-54
PROS1	0.354486	8.93404e-54
EXT1	0.419527	1.26347e-53
MRPS21	-0.285293	2.97977e-53
CALM2	-0.314623	3.73736e-53
GRXCR2	-0.340524	6.31937e-53
HIF1A	-0.313661	7.49617e-53
AHNAK	-0.272322	7.76691e-53
MFN2	-0.293624	8.2529e-53
SSPN	-0.281128	1.66999e-52
WIPI1	-0.31175	1.8538e-52
SH3BP5	0.172591	1.99611e-52
LAMA4	-0.340079	2.29861e-52
SYNPO	-0.280145	2.56048e-52
CCDC192	0.271991	3.26765e-52
SEMA3C	-0.34005	6.25834e-52
LINC02506	0.449905	1.06707e-51
MFGE8	-0.299782	1.5164e-51
CTIF	-0.299162	1.57045e-51
TXLNB	0.338866	2.39428e-51
TCAP	0.337219	2.50586e-51
AL513487.1	0.425354	2.58445e-51
ARHGAP10	0.2162	3.56876e-51
NNT	-0.311064	4.72457e-51
DLGAP4	-0.26365	8.09599e-51
MEF2C	-0.327686	1.08564e-50
POLR2J3	-0.319588	1.20101e-50
RNF10	-0.28349	1.33244e-50
GFOD1	-0.304209	1.40604e-50
TNNC1	-0.49297	2.30435e-50
HSF1	-0.309188	2.59938e-50
AC015983.2	-0.266928	2.80134e-50
CDC42EP3	-0.318841	2.9187e-50
OBSCN	-0.278283	2.99782e-50
MSI2	0.208163	3.14721e-50
TUBB6	-0.258537	4.21074e-50
CMC2	-0.276803	4.72953e-50
LGR4	-0.308938	6.54247e-50
AC012404.1	0.232736	6.57048e-50
WWTR1	-0.297751	9.24802e-50
AC090348.1	0.261375	1.03094e-49
PGM5	-0.327702	1.21008e-49
AC020916.1	-0.247554	1.48224e-49
COMTD1	-0.272574	1.52467e-49
STXBP6	-0.341105	2.12318e-49
KIAA1217	0.282539	3.24196e-49
GYS1	-0.266592	3.61742e-49
VCP	-0.281341	4.09115e-49
COL18A1	-0.225389	4.93379e-49
VEGFB	-0.248572	5.09758e-49
TRIOBP	-0.250763	7.51605e-49
KCNN2	-0.33561	1.26807e-48
FBXW5	-0.256173	1.41297e-48
GPT	-0.257026	1.48346e-48
SPRED2	-0.260465	1.68359e-48
GLDN	0.333996	3.95839e-48
RBMS3	0.293903	4.74337e-48
LUC7L3	0.229119	6.11119e-48
LINC02147	-0.280556	7.22255e-48
RBM24	-0.315083	7.67248e-48
AL365434.1	-0.308452	8.35479e-48
TOGARAM2	-0.274371	8.90942e-48
PLD1	0.258386	1.2552e-47
LOXL1	-0.22117	1.35559e-47
FAM219B	-0.293351	1.41958e-47
LAMA3	0.268368	1.78978e-47
GPCPD1	0.388013	2.26412e-47
LINC02256	-0.305806	2.41614e-47
CAVIN4	-0.264817	2.56271e-47
GTF2IRD1	0.356315	2.64404e-47
FBH1	-0.275214	3.35896e-47
GBF1	0.274366	3.44984e-47
NDUFV1	-0.285019	3.51884e-47
RHOQ	-0.311727	4.55864e-47
ENO1	-0.250743	5.47011e-47
PLIN5	-0.30312	6.56235e-47
ILK	-0.259951	6.6967e-47
ARHGAP26-AS1	0.221462	7.92507e-47
CXADR	-0.247418	8.00456e-47
ZNF318	-0.26914	1.03024e-46
VCL	0.209959	1.10884e-46
HES4	-0.229236	1.16529e-46
CAND2	-0.246792	1.54429e-46
ARHGEF10	-0.255513	1.74995e-46
RPL10	-0.365577	1.83303e-46
AC107208.1	0.284907	1.9465e-46
LINC02334	-0.321227	2.42346e-46
SNRPN	-0.3154	2.80348e-46
PCGF5	-0.305682	2.89856e-46
CDH2	-0.205894	2.95827e-46
FLNC-AS1	-0.268211	2.98044e-46
BDH1	-0.234822	3.10432e-46
FCHSD2	-0.305546	3.54547e-46
ASAP3	-0.248975	3.79767e-46
AC016598.2	0.213206	3.99156e-46
BZW2	-0.29893	5.9659e-46
CAMK1D	-0.278281	7.78931e-46
SSH2	-0.303103	8.29166e-46
SPHKAP	-0.294377	8.52374e-46
CYB5R3	-0.236746	9.24529e-46
ARHGAP23	-0.215703	9.39913e-46
RERE	0.188736	9.87383e-46
EHD4	-0.245933	9.90449e-46
CNKSR3	-0.317515	1.74223e-45
ST5	-0.29131	1.87075e-45
MYOM1	0.107115	1.87473e-45
PFKFB2	-0.26018	2.42726e-45
AC012085.2	0.391721	2.88965e-45
PDE7B	0.407942	5.80259e-45
CHST11	0.330614	6.54167e-45
LARP1B	-0.288634	6.55536e-45
XRCC4	-0.316008	6.71148e-45
FAM198B-AS1	-0.265586	8.47999e-45
DLC1	0.195303	1.10572e-44
CLTC	-0.274946	1.45548e-44
PTPRM	0.11083	3.15772e-44
ESRRA	-0.246672	3.98737e-44
AL008633.1	-0.280526	4.18411e-44
FNDC3A	-0.30935	4.70105e-44
ANK1	-0.234669	5.6358e-44
NLK	-0.285082	7.37002e-44
HK1	-0.260686	8.09704e-44
MTUS2	-0.258977	1.22234e-43
DAPK3	-0.255078	1.27612e-43
CCNB1IP1	-0.250444	1.9131e-43
AC008014.1	-0.314905	2.23077e-43
MGAT5	0.227523	2.38776e-43
PRKACA	-0.227884	4.03399e-43
CHP1	-0.219805	5.54138e-43
SYNPO2L	-0.229092	5.90803e-43
COBLL1	-0.265265	6.05619e-43
PAM	-0.225063	6.22091e-43
SLC39A10	-0.250009	6.3132e-43
PNISR	0.209301	8.10401e-43
AC116362.1	0.371158	8.96894e-43
GSTK1	-0.276138	1.21004e-42
SNX13	0.321563	1.41809e-42
HIVEP1	-0.233533	1.43489e-42
ST3GAL6	-0.305153	1.79686e-42
AFAP1L1	-0.26292	1.83235e-42
KIFAP3	-0.291595	2.0615e-42
ZNRF1	-0.27988	2.28886e-42
GEM	-0.218038	2.57103e-42
GOT2	-0.234969	2.75138e-42
CDC37	-0.280794	3.2727e-42
VEGFA	-0.267973	4.56879e-42
AC079804.3	0.152109	4.74914e-42
TEX2	-0.245895	4.89568e-42
KIAA0319L	-0.294856	5.59933e-42
MDH1	-0.30253	6.15506e-42
SCN5A	-0.303673	6.31049e-42
PACSIN3	-0.218497	9.14615e-42
AC021351.1	0.284967	9.45472e-42
PDXDC1	-0.252685	9.79601e-42
ACAT1	-0.268959	1.13443e-41
LMNA	-0.229032	1.16908e-41
MANBA	-0.266487	1.21515e-41
PWWP3B	0.210344	1.45628e-41
SLC16A7	0.180586	1.51968e-41
LMOD3	-0.237492	1.61898e-41
TMEM245	0.30162	1.67057e-41
ACOX3	-0.228926	1.71803e-41
GPA33	-0.206625	2.1818e-41
ZKSCAN1	-0.223244	2.4876e-41
RNF122	-0.207257	2.88165e-41
PDLIM3	-0.275844	3.46231e-41
NREP	-0.267974	4.15907e-41
RGL1	-0.299276	5.04446e-41
ADHFE1	-0.288496	5.87369e-41
CCSER1	0.154763	7.12267e-41
LAMB1	-0.182203	8.82965e-41
OAZ2	-0.203268	1.06631e-40
USP53	0.262205	1.40908e-40
AC083870.1	-0.313596	1.80326e-40
AP1S2	-0.26879	2.24076e-40
ACTN1	-0.258749	2.90888e-40
CRLS1	-0.267042	3.21833e-40
SLC2A4	-0.237641	3.3654e-40
CEBPD	0.291824	8.43176e-40
ST6GAL1	-0.298982	1.08172e-39
AC053513.1	0.322146	1.11904e-39
XPO1	0.351613	1.386e-39
POLD4	-0.206859	1.42683e-39
TSC22D1	0.352827	1.53268e-39
STRADB	0.347704	2.28858e-39
AC107068.2	-0.354969	2.35968e-39
CAPZA2	-0.261528	2.49895e-39
AC005342.1	-0.202971	2.57553e-39
CNBP	-0.240012	2.59708e-39
RASSF4	0.330602	3.38644e-39
RALYL	0.398796	3.39666e-39
NEDD4L	0.332775	4.13733e-39
IER3	-0.220634	4.56687e-39
CALU	-0.233449	6.685e-39
DYNC1H1	-0.24131	7.3941e-39
PFKP	-0.226272	9.02102e-39
TESC	-0.262205	1.2755e-38
MPPED2	-0.257251	1.46573e-38
AC100803.4	0.332141	1.67929e-38
USP32	-0.237067	2.27875e-38
ELOVL5	-0.20747	2.447e-38
DGKD	-0.256463	2.54232e-38
TMEM120A	-0.223901	3.27061e-38
CECR2	0.337477	3.46385e-38
AC090921.1	-0.242407	3.51836e-38
APP	-0.248493	4.23308e-38
AL591543.1	-0.2002	4.91007e-38
ZFAND3	-0.249704	5.56935e-38
DIPK1C	0.162113	8.55412e-38
SLC5A1	0.351446	8.69598e-38
CISD1	-0.229932	9.07697e-38
LPCAT3	-0.22583	9.44978e-38
SIK2	-0.287279	1.0016e-37
ETV6	-0.261721	1.0057e-37
PDP1	-0.199578	1.34756e-37
AC022034.1	-0.302783	1.61725e-37
DPF3	0.185818	1.74259e-37
ZNF98	-0.221285	1.97611e-37
SLC6A6	-0.227555	2.3469e-37
FRAS1	0.350568	2.64595e-37
CEP85L	-0.253968	2.76722e-37
LINC01505	0.269084	3.12393e-37
CLN8	-0.201032	3.17226e-37
GPR22	-0.208121	3.181e-37
C4orf45	0.265138	3.87114e-37
PTPRJ	-0.230766	4.24976e-37
ARID5B	0.358469	4.3452e-37
AC093879.1	0.37875	5.00917e-37
CYB5R1	-0.229876	5.56153e-37
HSPB8	-0.229116	5.75537e-37
TPT1	-0.265464	6.69615e-37
SH3BGR	-0.206156	8.16208e-37
FLNC	-0.339852	1.12405e-36
PTPA	-0.192758	1.1834e-36
CHKA	-0.244253	1.39672e-36
RNF34	-0.199562	1.46956e-36
CERS4	-0.225631	1.76546e-36
ITGA3	-0.196346	1.92579e-36
AC058791.1	0.231191	2.90615e-36
ACOT9	-0.210109	5.16554e-36
RPL8	-0.255792	5.37029e-36
COX7A2L	-0.185009	5.52115e-36
PHACTR2	-0.262973	6.09134e-36
COLQ	-0.245599	6.73056e-36
LINC00886	0.323925	7.21773e-36
SDHB	-0.216823	7.50739e-36
FAM177A1	-0.215958	8.94899e-36
XRCC6	-0.20172	1.45521e-35
LZTFL1	-0.183363	1.62214e-35
RHEB	-0.219404	2.02594e-35
CCNI	-0.189555	2.18824e-35
MAT2A	-0.239325	2.3701e-35
PTGER3	-0.271354	2.45323e-35
ALPK2	-0.282616	2.5719e-35
RALY	-0.211498	2.60618e-35
PM20D2	0.32125	3.1631e-35
SLMAP	-0.235766	3.19642e-35
RUNX1T1	-0.274558	3.60121e-35
KIFC3	-0.224715	4.07564e-35
FGD4	0.284612	4.11829e-35
SH3RF1	-0.245944	4.32283e-35
ADAMTS9-AS2	0.339173	4.96214e-35
TOMM70	-0.200338	5.28647e-35
MIR4435-2HG	-0.213797	7.34949e-35
DENND5B	-0.268135	7.40033e-35
CFAP61	0.370699	7.7579e-35
SSBP2	-0.281754	8.22463e-35
TAZ	-0.212597	1.06833e-34
TKT	-0.192963	1.22683e-34
ATP6V1F	-0.194087	1.45045e-34
BLVRB	-0.18828	1.49042e-34
MBNL2	0.250333	1.74113e-34
LINC01681	-0.196991	1.90617e-34
PPP1R3C	-0.221076	2.00299e-34
PCYT1A	-0.193125	2.44518e-34
LINC01880	-0.228138	2.4619e-34
ESRRG	0.120915	2.51198e-34
SLC16A1	-0.234611	3.83688e-34
CAMKMT	-0.262641	4.29294e-34
P4HA1	0.316414	4.40157e-34
VPS29	-0.201018	4.57649e-34
PHF20L1	-0.254439	4.71378e-34
AC002460.2	-0.279031	4.73698e-34
DYNLT1	-0.202109	4.99686e-34
FSD2	-0.263289	5.56235e-34
GCSH	-0.174713	8.14945e-34
STK38	-0.221607	9.52115e-34
LINC01936	-0.209863	1.16275e-33
OPTN	-0.213554	1.42713e-33
PPP4R2	0.304773	1.70969e-33
MAPKAPK3	-0.208088	1.98857e-33
MAP3K14	-0.221802	2.01351e-33
PDHX	-0.225479	2.10663e-33
SH2B3	-0.182659	2.13208e-33
AC068733.3	-0.197455	2.9043e-33
TGFBR3	0.335835	3.29149e-33
RHOT2	-0.212147	4.10301e-33
NUP50-DT	-0.187138	4.92819e-33
TRPM4	-0.213967	5.33929e-33
AC010680.1	0.329435	5.49512e-33
TMEM263	-0.183801	5.60056e-33
INPP5B	-0.194294	6.40986e-33
SAT2	-0.213835	7.35644e-33
MRAS	-0.230292	1.30288e-32
CADPS2	-0.230285	1.35119e-32
KPNB1	-0.202232	1.44727e-32
PDE3B	0.370314	1.45122e-32
AC020909.2	-0.21067	1.80767e-32
HACD1	-0.264591	2.08457e-32
Z85996.3	-0.233798	2.13466e-32
IBTK	-0.251884	2.26299e-32
GNG7	-0.243694	2.5077e-32
SLC7A8	0.268754	2.57534e-32
BRINP3	-0.293976	2.73289e-32
OBSL1	-0.212319	2.79076e-32
CKMT2	-0.24154	2.84897e-32
MICAL2	0.326773	2.89354e-32
GOLIM4	-0.23447	2.91526e-32
CADPS	-0.269044	3.11767e-32
CRIP3	-0.213335	3.76269e-32
CCDC107	-0.184702	3.95815e-32
AP005131.1	0.16085	4.01343e-32
GPR157	-0.177346	4.9951e-32
DCP1A	-0.218019	5.9347e-32
CD58	-0.210734	6.5486e-32
TTYH2	-0.169604	6.60198e-32
MYADM	-0.173109	6.9101e-32
EPM2AIP1	-0.23617	7.37611e-32
PTPDC1	-0.231875	7.43907e-32
ARHGEF3	-0.228312	8.27152e-32
AL451069.1	-0.200981	9.53788e-32
SNHG6	-0.189017	1.0693e-31
SIVA1	-0.16877	1.26328e-31
COL21A1	0.312043	1.71505e-31
EIF4E	-0.189438	1.74225e-31
UQCRB	0.247557	1.84374e-31
HIPK3	0.236554	2.40421e-31
NFE2L1	0.301787	2.43299e-31
TMEM144	-0.200324	2.49871e-31
TRDN	0.0748647	2.55047e-31
HEG1	0.32729	2.5951e-31
AC053545.1	0.292117	2.60037e-31
PDE4DIP	-0.227453	3.1043e-31
SLC29A1	-0.221297	3.17289e-31
MALT1	-0.193073	3.21869e-31
TSC22D2	-0.22668	3.30595e-31
SGCA	-0.197712	3.36444e-31
TIMP2	-0.159234	3.76936e-31
TERF2IP	-0.201668	4.85911e-31
ARID1A	-0.206696	4.99766e-31
DUSP3	-0.171671	5.78944e-31
AC109927.1	-0.193885	6.12403e-31
GFM1	-0.174242	6.24724e-31
OPLAH	-0.170473	6.54086e-31
C1orf122	-0.167862	6.59145e-31
MRPS36	-0.172752	6.88455e-31
AHDC1	-0.178483	7.20379e-31
TMEM65	-0.245794	7.30291e-31
SQSTM1	-0.212083	7.42045e-31
DLGAP1	0.19957	7.63922e-31
CMYA5	-0.13811	8.95966e-31
TIGAR	-0.16963	9.47249e-31
ACACA	-0.215548	1.01446e-30
MAP4	-0.193176	1.01933e-30
AC124852.1	-0.203	1.06893e-30
PPIB	-0.169545	1.11969e-30
ACTR3	-0.188532	1.24857e-30
GAREM1	-0.256562	1.33366e-30
RPL13	-0.235848	1.53917e-30
ERBB4	0.111757	1.64759e-30
TIMM17A	-0.172195	1.85829e-30
ATP8B1	-0.184578	1.87002e-30
PSME4	0.256693	1.9178e-30
PLPP7	-0.209792	2.04817e-30
TTC39C	0.213291	2.20121e-30
EML1	-0.17725	2.63234e-30
NDUFAF4	-0.180858	2.64022e-30
HCG17	-0.171291	2.68861e-30
CDH13	-0.197224	3.01991e-30
CAVIN1	-0.157602	3.26339e-30
RHOA	-0.179554	3.7045e-30
FILIP1	0.0694164	3.75194e-30
PERM1	-0.202733	3.81138e-30
PRXL2A	0.263694	4.31661e-30
SLC7A1	-0.170629	4.62539e-30
CYC1	-0.227704	5.37808e-30
OGDH	-0.255401	5.50071e-30
MYOZ2	0.0733212	5.52024e-30
CCDC130	-0.17772	5.66334e-30
EIF2AK3	-0.182272	7.89465e-30
APOBEC2	-0.185845	8.92054e-30
AC073475.1	-0.246347	9.18166e-30
LPCAT4	-0.235327	9.96866e-30
LMCD1	-0.175892	1.09449e-29
SEMA5B	-0.172818	1.30237e-29
GJC1	-0.168674	2.11847e-29
XPO4	-0.247145	2.23295e-29
CYTOR	-0.160152	2.36235e-29
PTGES2	-0.177743	2.48488e-29
ECSIT	-0.178726	2.86472e-29
HSD17B12	-0.179503	3.10748e-29
SLC41A1	-0.231316	4.13437e-29
SREBF1	-0.156233	4.19665e-29
JPH1	-0.17929	4.33988e-29
LINC01504	0.144137	4.35856e-29
GPD2	-0.177332	4.61238e-29
FUCA2	-0.171366	4.77983e-29
SAP130	-0.168348	5.11112e-29
AC006001.2	-0.174823	6.1727e-29
PSAP	-0.206066	6.32964e-29
PAXX	-0.171876	6.84481e-29
TBCA	-0.205523	7.13735e-29
KIF26B	-0.283075	7.88405e-29
TRPC4	-0.179466	8.34834e-29
SEC61B	-0.166157	9.01492e-29
MRPL15	-0.204567	9.31967e-29
SDHA	-0.220114	9.35413e-29
PPP1R10	-0.175048	9.38336e-29
CDC42	-0.170113	9.92212e-29
CAVIN2	-0.155011	1.0248e-28
NF1	-0.242225	1.11189e-28
MCCC1	-0.183805	1.17558e-28
MRPS25	0.283068	1.25228e-28
AC019127.1	0.189872	1.45751e-28
SEMA5A	-0.260307	1.59102e-28
METAP1	-0.1823	1.67627e-28
HHAT	0.286999	1.70081e-28
PPP1R21	-0.17001	1.87172e-28
FAM189A2	-0.233176	1.92849e-28
ATP6V0E1	-0.170215	2.09151e-28
UFM1	-0.176104	2.15904e-28
CYHR1	-0.190326	2.20954e-28
LINC01473	-0.249302	2.2261e-28
AL445259.1	0.274854	2.31355e-28
BMT2	-0.233442	2.36373e-28
PCDH9-AS2	0.336774	2.42216e-28
ASB15	0.284119	2.74889e-28
CCT2	-0.161087	2.76738e-28
DAB2IP	-0.195757	2.82773e-28
GLIS3	-0.281619	2.89712e-28
AC100830.1	-0.167581	2.93673e-28
CAV1	-0.221456	2.96342e-28
ATF7IP2	-0.258866	3.25835e-28
AC005358.1	-0.196545	3.25884e-28
BCAR1	-0.162007	3.41652e-28
LRRFIP1	-0.223443	3.47048e-28
AL160254.1	0.204809	3.71378e-28
ZMAT4	0.262642	4.30217e-28
CIAPIN1	-0.159102	4.47664e-28
AC008571.2	-0.239387	5.27468e-28
ENO3	-0.299283	5.67849e-28
AC009303.2	0.147562	6.6945e-28
BARD1	-0.164511	7.52636e-28
AEBP2	-0.199918	7.57094e-28
LDHD	-0.172337	7.89084e-28
AC026353.1	0.206049	8.25501e-28
SH3GLB1	-0.201616	8.50122e-28
SLC25A37	-0.200873	1.19753e-27
ETS1	-0.145144	1.29853e-27
PLOD2	-0.201037	1.47748e-27
ULK1	0.277357	1.49116e-27
PLEKHO1	-0.155484	1.57134e-27
RWDD1	-0.167793	1.6037e-27
SGMS1	-0.235399	1.69575e-27
PNKP	-0.164084	2.134e-27
RBM4	-0.184698	2.14741e-27
NTN1	-0.221943	2.26521e-27
FOXP2	-0.202973	2.27555e-27
STK40	-0.146335	2.5082e-27
NDUFA9	-0.168258	2.86491e-27
RDH5	-0.15972	3.29445e-27
KPNA1	-0.180049	3.5604e-27
BMPR1A	-0.245706	3.74544e-27
CASQ2	-0.239341	3.79579e-27
NUP42	-0.173751	4.15414e-27
PPP1R14C	-0.204735	4.29035e-27
MT-ATP8	-0.254175	4.29272e-27
IQSEC1	-0.158683	4.34793e-27
GNB1	-0.178149	4.9085e-27
MTCH2	-0.161174	5.75339e-27
TMEM131L	-0.22992	6.74693e-27
FIGN	-0.246153	7.5613e-27
SAMD5	-0.181028	7.83832e-27
MIR646HG	0.346099	7.91295e-27
POLM	-0.156021	8.28305e-27
PTGDS	0.226804	8.31421e-27
LAMA5	-0.165142	8.42332e-27
MTCH1	-0.220616	8.75503e-27
DPY19L4	-0.187979	9.76685e-27
ZEB1	-0.231525	1.01469e-26
SLC38A7	-0.155438	1.03744e-26
STRAP	-0.158145	1.06506e-26
TLN2	-0.24093	1.07209e-26
LUZP1	-0.211324	1.13178e-26
TPM2	-0.267475	1.146e-26
STOX2	0.306208	1.15045e-26
WSB2	-0.137039	1.32401e-26
ARHGAP17	0.299274	1.35536e-26
CDCA2	-0.191175	1.37526e-26
CD276	-0.164966	1.42135e-26
BMPR2	-0.236366	1.44192e-26
MYH6	-0.300332	1.47356e-26
SNX19	-0.156634	1.50829e-26
UBA6-AS1	-0.176518	1.51462e-26
SLIT3	-0.240029	1.66501e-26
LRP1	-0.154683	1.86915e-26
ARL6IP4	-0.163031	1.92513e-26
ANKIB1	-0.207691	1.92769e-26
AAK1	0.116771	2.07483e-26
GCNT2	-0.245543	2.24456e-26
RPLP0	-0.190025	2.50608e-26
TLN1	-0.1544	2.82086e-26
INSR	0.182129	2.94451e-26
RPS6KC1	-0.199589	3.33495e-26
AL133395.1	0.140253	3.43877e-26
SLC44A2	-0.152306	3.48913e-26
LGALS3	-0.18262	3.49361e-26
ZNF561	-0.142914	3.63958e-26
KRBA1	0.201396	3.73568e-26
VDAC3	-0.202161	3.75795e-26
DLG1	-0.245935	3.91682e-26
ITPR1	-0.156752	3.93765e-26
CREB3L2	-0.156968	4.09756e-26
SPTAN1	-0.197008	4.18231e-26
CAMTA1	-0.204816	4.3452e-26
SERF2	-0.265816	4.6606e-26
FANCC	-0.198364	5.1246e-26
AC022601.1	0.16672	5.17723e-26
DENND1B	-0.227934	5.52394e-26
ANXA6	-0.170007	5.59681e-26
ZRANB2	0.212673	5.60413e-26
RNF216	-0.225835	6.79106e-26
SMCO4	-0.149961	7.14323e-26
CLEC2D	-0.172641	7.20514e-26
SMIM4	-0.171002	7.74717e-26
TANC1	0.10911	7.75716e-26
PLAGL1	-0.149989	7.88017e-26
HSDL2	0.242467	8.35421e-26
AC093158.1	0.31196	9.24618e-26
COL13A1	-0.145437	9.61062e-26
DMD	-0.186063	9.74104e-26
SLC2A13	-0.19693	1.01965e-25
NPAS2	-0.233609	1.0672e-25
DYSF	-0.202992	1.08316e-25
ICA1	-0.228696	1.12289e-25
SHARPIN	-0.145477	1.16728e-25
PRKAR1A	-0.220285	1.26362e-25
AC026124.1	-0.125415	1.29071e-25
NFX1	-0.188264	1.37644e-25
ZNF146	-0.172011	1.40953e-25
LINC00923	0.307167	1.46157e-25
BCL6	-0.184965	1.47416e-25
FYCO1	-0.164804	1.48561e-25
NECTIN2	-0.136682	1.72295e-25
SH3KBP1	-0.184565	1.72399e-25
PLEKHJ1	-0.163263	1.74428e-25
SELENOM	-0.135225	1.80044e-25
LPP	0.0574537	1.82154e-25
TMEM168	-0.216083	1.94314e-25
EMP2	-0.173861	1.98289e-25
PCBP2	-0.213941	2.02385e-25
DNAJB14	-0.167935	2.03782e-25
AKAP13	-0.158492	2.24337e-25
KLF6	-0.156818	2.27338e-25
GPR155	-0.169182	2.27376e-25
DNAAF3	-0.147851	2.29804e-25
IPO7	-0.172893	2.3406e-25
MXI1	0.291951	2.46338e-25
ACSS1	0.2882	2.47852e-25
WDFY2	-0.182339	2.56399e-25
FOXRED1	-0.146757	2.75325e-25
EIF3M	-0.159377	2.79572e-25
PRELID2	-0.264895	2.82175e-25
PRDM2	-0.183363	2.94705e-25
HMBOX1	-0.224785	3.04884e-25
CACNA2D1	-0.18646	3.32778e-25
RBM3	-0.148397	3.73553e-25
PDIA3	-0.162884	4.1881e-25
LIMS1	-0.223207	4.29375e-25
NEBL	-0.113031	5.16245e-25
SLC9A1	-0.151444	5.28968e-25
EML4	-0.148752	5.67511e-25
FTX	0.087527	5.72856e-25
CCDC69	-0.157542	8.46573e-25
AC004951.1	-0.124293	8.69576e-25
DHRS3	0.303235	8.98934e-25
EVA1C	0.302179	9.57537e-25
PCNX4	-0.238543	1.04866e-24
CNTNAP3B	-0.173808	1.22441e-24
ARSG	-0.152536	1.4513e-24
VASP	-0.134685	1.51146e-24
LIMS2	-0.17773	1.51251e-24
RUBCN	-0.16132	1.66613e-24
ZNRF3	-0.159244	1.66711e-24
RAI1	-0.152302	1.66855e-24
TLK1	-0.184106	1.73674e-24
EIF1B	-0.227352	1.74962e-24
RBFOX2	-0.227587	1.83281e-24
ATF4	-0.147519	1.9147e-24
PACS1	-0.230008	2.00483e-24
SGCD	0.058036	2.00588e-24
VEZT	-0.217634	2.0255e-24
DNAJC3	-0.168724	2.45427e-24
IQGAP1	-0.169388	2.52345e-24
AC006480.2	-0.120217	2.70313e-24
UQCRC2	-0.209541	2.88347e-24
HHATL	-0.226506	3.19309e-24
STOM	-0.147473	4.19401e-24
ZCCHC2	-0.159966	4.27037e-24
GLRX3	-0.153948	4.37794e-24
PJA2	-0.18691	4.53519e-24
RAD23A	-0.14316	4.55836e-24
HERC2	-0.226007	4.77231e-24
GCAT	-0.13818	5.16186e-24
ZNF75A	-0.143422	5.24864e-24
SLC25A23	-0.140802	5.27583e-24
FDPS	-0.139202	6.45046e-24
AKAP9	-0.225577	6.87467e-24
SIPA1L2	-0.205789	7.8054e-24
AC104041.1	0.355489	8.11627e-24
GORAB	-0.14017	8.84137e-24
ZNF385D	0.301884	9.4528e-24
BICD1	-0.164465	9.54888e-24
CUEDC1	-0.169484	9.95907e-24
KCTD10	-0.125627	1.07415e-23
LINC01719	-0.129536	1.0843e-23
EHD3	-0.126083	1.28983e-23
ABHD12	-0.151436	1.30039e-23
JAZF1	-0.228339	1.51702e-23
SNX3	-0.146381	1.53459e-23
TMEM165	-0.190363	1.65936e-23
MRPL4	-0.150042	1.92237e-23
STK35	-0.135102	2.12368e-23
KLHL36	0.245824	2.38055e-23
BBS9	-0.221789	2.39869e-23
SLIT2	-0.150566	2.42135e-23
PHTF2	-0.197586	2.47306e-23
MXRA7	-0.152237	2.59434e-23
EIF5	-0.144735	2.60071e-23
COL4A2	-0.220223	2.64582e-23
CEP170	-0.181142	2.73751e-23
ITSN1	-0.181717	2.82554e-23
MIR181A2HG	-0.164226	3.23437e-23
SSR3	0.259657	3.40186e-23
VIRMA	-0.149968	3.53554e-23
RPS3A	-0.176147	3.5357e-23
LONRF1	-0.132915	3.92639e-23
ACSL1	-0.172199	3.93357e-23
SLC30A10	-0.148292	3.96793e-23
C9orf147	0.28405	4.23852e-23
P4HA2	-0.138393	4.39116e-23
COPA	-0.166663	4.71064e-23
CCDC12	-0.142955	4.75386e-23
NT5C	-0.156321	4.79903e-23
FTL	-0.194599	4.92883e-23
TTC4	-0.140767	5.18875e-23
ZFR	-0.208288	5.52309e-23
CTXND1	-0.161554	5.62941e-23
HPS1	-0.143261	6.25211e-23
AC019068.1	-0.202896	6.35374e-23
NRXN3	0.25257	6.39914e-23
REEP5	-0.166972	6.92204e-23
SDHD	-0.159528	6.94267e-23
PICALM	-0.23506	7.08965e-23
C1orf43	-0.141811	7.32786e-23
CCNL2	-0.15324	7.84806e-23
SPSB3	-0.167378	7.91083e-23
SYDE2	-0.148977	9.34141e-23
CHTOP	-0.157076	9.97777e-23
ERC1	0.131421	1.01038e-22
EEF2	-0.160869	1.03197e-22
AFG1L	-0.158761	1.04175e-22
DCUN1D4	-0.156691	1.12231e-22
CD59	-0.155858	1.13529e-22
BCL7C	-0.135249	1.22991e-22
SSH1	-0.171173	1.24652e-22
RPL32	-0.171779	1.28087e-22
PPP2R5C	-0.220689	1.37222e-22
PRH1	-0.197651	1.58759e-22
LSS	-0.137107	1.71045e-22
NACC2	-0.133551	1.71577e-22
TINAGL1	-0.154402	1.7384e-22
LINC-PINT	0.250447	1.82403e-22
SPOP	-0.200831	1.89855e-22
AL353593.1	-0.164147	1.93101e-22
ARPC2	-0.134488	2.04724e-22
HSPB1	-0.226147	2.15252e-22
GALNT16	0.268812	2.16914e-22
ZBED5-AS1	-0.141465	2.21301e-22
ANO10	-0.139557	2.3151e-22
BAG3	-0.135339	2.45816e-22
COX20	-0.140289	2.48512e-22
C20orf194	-0.218256	2.66846e-22
ZNF41	-0.138396	2.6779e-22
CIRBP	-0.19494	2.69786e-22
UNC5B	-0.120059	2.73674e-22
ASB18	-0.213838	2.84623e-22
RABGEF1	-0.199018	2.87713e-22
HEATR5A	-0.165278	3.06081e-22
SEC11A	-0.155319	3.22093e-22
ENTPD6	-0.151819	3.30837e-22
XIST	-0.215315	3.60466e-22
MTAP	-0.166674	3.70421e-22
CD63	-0.159515	3.74081e-22
EIF3H	-0.146491	3.76393e-22
CACNB2	0.0586728	3.78039e-22
ESD	-0.140317	3.97122e-22
CNN2	-0.125616	4.30775e-22
AUP1	-0.162349	4.59417e-22
RFX3-AS1	-0.173935	4.85248e-22
RRAGD	-0.13697	4.9718e-22
PVR	-0.135366	5.01406e-22
ALDH1L1	-0.139644	5.08171e-22
TSPYL2	0.225671	5.12495e-22
SLC2A11	-0.155867	5.39117e-22
SH3RF3	-0.167514	5.61656e-22
SNX24	-0.161577	5.62203e-22
POLR1A	-0.132812	5.71161e-22
LARP6	-0.123415	6.57474e-22
PPP3CA	-0.177459	6.64048e-22
AL365259.1	-0.154818	6.89244e-22
TEC	-0.152071	6.95595e-22
SYNDIG1	0.276082	6.96205e-22
RAB9B	-0.141858	7.51076e-22
TP53BP1	-0.15801	9.1279e-22
SLCO5A1	-0.206325	9.34515e-22
LURAP1	-0.132871	9.6678e-22
GRIK2	-0.221398	9.679e-22
FLG-AS1	0.256723	1.00277e-21
LRRTM4	-0.171911	1.02628e-21
GSTCD	-0.1355	1.08212e-21
PITPNM2	-0.162636	1.24828e-21
RBMS3-AS3	0.178104	1.25932e-21
SPAG7	-0.1276	1.26893e-21
CHCHD3	-0.216365	1.29376e-21
AP001825.1	0.29812	1.31143e-21
ARFGAP2	-0.142203	1.41159e-21
SCFD2	-0.170373	1.4398e-21
ALKBH5	-0.121761	1.50031e-21
SMAD2	-0.175955	1.50032e-21
ACTR10	-0.14542	1.54047e-21
RPL11	-0.191899	1.55431e-21
H2AFV	-0.143881	1.56351e-21
CPNE3	-0.158461	1.63257e-21
PROM1	0.20392	1.70095e-21
ABCG1	-0.131219	1.79606e-21
CDC123	-0.127621	1.92034e-21
HNRNPU	-0.189655	2.06248e-21
SOS2	0.203597	2.11001e-21
COL6A2	-0.118055	2.13765e-21
ETFDH	0.229615	2.21592e-21
DES	-0.299503	2.44517e-21
CTNND1	-0.188574	2.45446e-21
SFMBT1	-0.161752	2.484e-21
MEF2A	-0.182749	2.51244e-21
CDS1	-0.140314	2.63925e-21
PLIN4	-0.124131	2.65409e-21
PHF1	-0.149185	2.69813e-21
PPP1R2	-0.133252	2.75367e-21
NIN	-0.170704	2.97158e-21
ATP2A2	0.102811	2.99901e-21
ZNF586	-0.189024	3.03158e-21
EPC1	0.184503	3.04862e-21
PNPLA7	0.257727	3.28672e-21
TRIM66	-0.125029	3.53332e-21
TRAM2	-0.120377	3.61453e-21
FEM1B	-0.124919	4.02652e-21
LRRC53	0.288339	4.12081e-21
VAMP2	-0.159202	4.14255e-21
ZNF76	-0.150566	4.31689e-21
CFLAR-AS1	0.282092	4.51116e-21
SCML1	-0.139248	5.26365e-21
ANAPC7	-0.134656	5.58381e-21
PPP1CC	-0.145433	5.69485e-21
WWP2	-0.130953	5.698e-21
KIF5B	-0.16274	5.7626e-21
ACADM	-0.184217	6.10677e-21
MAP2K1	-0.135156	6.16727e-21
RASSF8	-0.152489	6.78672e-21
ZNF862	-0.135287	6.90404e-21
TGFBR1	-0.123218	6.94147e-21
PHC2	-0.194218	7.32552e-21
MYH14	-0.148471	7.49371e-21
DMAC2	-0.118702	7.85734e-21
COL10A1	0.213175	7.94443e-21
KAT6B	0.155143	8.01017e-21
VSIR	-0.152078	8.37748e-21
ZFAND5	0.292721	8.85488e-21
NUMB	-0.163857	9.36337e-21
AF228727.1	-0.15693	9.60917e-21
IRX3	-0.132574	9.63162e-21
MUC20	-0.113953	9.69822e-21
METAP2	-0.140929	1.00496e-20
SLC15A4	-0.129358	1.0523e-20
ILF3	-0.137735	1.07082e-20
INTS11	-0.145225	1.09687e-20
GPRC5B	-0.123834	1.12852e-20
MCL1	-0.134109	1.12991e-20
UBE2D2	-0.19182	1.1429e-20
PPIG	-0.155869	1.15816e-20
SMAP1	-0.182593	1.23556e-20
HAND2-AS1	-0.20777	1.26692e-20
GRAMD1B	-0.24846	1.30914e-20
CCT3	-0.130404	1.42239e-20
RAB5B	-0.120086	1.46744e-20
RAB9A	-0.121799	1.48477e-20
LBH	-0.181882	1.5023e-20
SIGIRR	-0.121447	1.5335e-20
CABIN1	-0.158895	1.58284e-20
ZNF559	-0.131477	1.61452e-20
GIMAP8	-0.119016	1.65107e-20
IL1RAP	-0.14455	1.76342e-20
COBL	0.249143	1.79329e-20
AC025917.1	0.151052	1.8196e-20
SELENOS	-0.136306	1.83487e-20
SMG5	-0.131347	1.86326e-20
WNK2	-0.217039	1.87069e-20
RPS15	-0.166832	1.90316e-20
DTD1	-0.122531	1.95975e-20
COMT	-0.128168	1.97272e-20
ITGB1BP1	-0.121603	2.05777e-20
ALDOA	-0.222301	2.09575e-20
KLHL42	-0.120221	2.1061e-20
SCYL2	-0.131211	2.12183e-20
PDE8A	-0.19708	2.22192e-20
KIF1BP	-0.126042	2.26425e-20
LINC01278	-0.184827	2.27905e-20
EDIL3	0.257764	2.28133e-20
AC097716.1	-0.131992	2.3208e-20
LINC01405	-0.121683	2.32378e-20
NR3C1	-0.202739	2.35886e-20
HIP1	-0.167976	2.38616e-20
VPS28	-0.150045	2.59759e-20
ZMPSTE24	-0.11583	2.74519e-20
SLC35F1	-0.138967	2.75782e-20
KANK2	-0.158434	2.90127e-20
INPP4B	-0.20511	2.90694e-20
PSMA6	-0.126538	3.02562e-20
APEX1	-0.146165	3.15127e-20
NR6A1	-0.179398	3.15141e-20
PKD1	-0.124335	3.1547e-20
GULP1	0.159288	3.52641e-20
TLCD4	-0.154232	3.63159e-20
DCBLD2	-0.165214	3.66458e-20
PHACTR1	0.139199	3.68293e-20
SYNCRIP	-0.128764	3.75833e-20
ZNF69	-0.121001	3.83045e-20
HABP4	-0.118229	4.01977e-20
DIPK1A	-0.150768	4.11284e-20
GABRB1	0.279667	4.30831e-20
IREB2	-0.136731	4.32967e-20
DAZAP2	-0.124314	4.35727e-20
NTMT1	-0.114075	4.62508e-20
WDR34	-0.141036	4.69932e-20
SHROOM4	-0.117636	4.70497e-20
YTHDF2	-0.113728	4.72854e-20
ASB8	-0.12904	4.92966e-20
CRIM1	0.274379	5.01674e-20
VIPR2	-0.190135	5.25722e-20
TIMM23	-0.126655	5.29371e-20
BLCAP	-0.137688	5.52372e-20
PRRC2B	-0.179966	5.61977e-20
PRMT2	-0.163303	5.75346e-20
PLP2	-0.120233	5.91533e-20
SAT1	-0.226194	6.43547e-20
RPS6KA3	-0.16424	6.71206e-20
ITGA6	-0.109908	7.29003e-20
GSS	-0.124779	7.36995e-20
SUCO	-0.127452	7.93247e-20
EIF4B	-0.12947	8.04803e-20
MTOR	-0.132475	8.19915e-20
COL19A1	-0.14426	9.14009e-20
NAT9	-0.132942	9.86584e-20
NCOA4	-0.128012	9.89312e-20
EMC3	-0.123074	9.9533e-20
BANCR	0.119929	1.00775e-19
NEK7	0.128285	1.00866e-19
MRPS16	-0.130451	1.02723e-19
SLC45A4	-0.138417	1.05613e-19
CCNG1	-0.125932	1.06818e-19
PTGFRN	-0.128371	1.07054e-19
DPY19L2	0.0911272	1.09357e-19
AP2A1	-0.11732	1.11928e-19
AC087457.1	0.285907	1.18495e-19
PNKD	-0.135181	1.20777e-19
UBE2W	-0.177442	1.24139e-19
ZNF43	-0.133683	1.37372e-19
CUTC	-0.129904	1.38686e-19
MCCC2	-0.159348	1.39205e-19
RPL7A	-0.180405	1.43045e-19
MED13L	0.152827	1.47837e-19
SRGAP1	-0.147705	1.5248e-19
GSPT1	-0.124153	1.68066e-19
PKP4	-0.17702	1.69571e-19
NCKAP5L	-0.128443	1.72157e-19
OTUB1	-0.140957	1.74111e-19
NCOA6	-0.169481	1.84654e-19
RPS2	-0.148202	1.85031e-19
LINC02755	0.259849	1.96038e-19
RPS8	-0.176342	1.98584e-19
ABHD15-AS1	-0.124399	2.16733e-19
ATP6V1D	-0.124419	2.17343e-19
TMEM176B	-0.120265	2.17621e-19
LRP1B	0.18815	2.22763e-19
ST3GAL4	-0.126242	2.25319e-19
EIF3A	-0.141892	2.39144e-19
ARL16	-0.122204	2.501e-19
DHRS7B	-0.137134	2.66138e-19
ALS2	-0.149334	2.71586e-19
ADRA1A	0.235352	2.79999e-19
PLBD1-AS1	-0.132047	2.97912e-19
TRIM37	-0.118977	3.03113e-19
SMARCA4	-0.117601	3.07437e-19
PRKCE	0.202571	3.1101e-19
NAGLU	-0.102638	3.1627e-19
C15orf41	-0.163152	3.17536e-19
DUSP16	-0.131149	3.21685e-19
SRSF3	-0.13914	3.23306e-19
CERT1	-0.152854	3.24369e-19
AL139147.1	0.143929	3.26187e-19
WLS	-0.171668	3.82461e-19
RAP1GDS1	-0.158947	4.27502e-19
PRKG1	0.0564986	4.3757e-19
MBD2	-0.125372	4.44137e-19
DCAF5	-0.159553	4.6307e-19
IFRD2	-0.126875	4.74357e-19
PACSIN2	-0.137407	4.93785e-19
IFRD1	-0.16216	4.96923e-19
COPS8	-0.11972	5.09982e-19
ARGLU1	0.205592	5.28442e-19
AC009120.2	-0.134378	5.66735e-19
DHRS7	-0.126702	5.68786e-19
FGF7	-0.155466	6.09789e-19
ATAD1	-0.179554	6.13136e-19
ZNF439	-0.112088	6.30603e-19
MRRF	-0.166698	6.53389e-19
GDI2	-0.119253	6.62837e-19
PDZRN3	0.0996969	6.92784e-19
MRPS18B	-0.115629	7.34339e-19
PSMD7	-0.127652	7.47744e-19
GYPC	-0.120774	7.52668e-19
MORF4L2	-0.140143	7.77947e-19
KLHDC8B	-0.12531	7.80117e-19
NAPA	-0.125634	8.18945e-19
FPGS	-0.128163	8.29607e-19
STARD13-AS	0.283622	9.06312e-19
P3H3	-0.124176	9.07751e-19
YY1	-0.127614	9.19177e-19
HIPK2	0.19728	1.05701e-18
LMBR1	-0.168081	1.08816e-18
ULK3	-0.133662	1.16888e-18
MROH1	-0.157825	1.1695e-18
CCND3	0.219702	1.18121e-18
NSF	-0.15405	1.24613e-18
HIVEP3	-0.194545	1.25482e-18
SELENOP	0.204543	1.30231e-18
RAB6A	-0.154037	1.32213e-18
SMC6	0.276751	1.39442e-18
ADAR	-0.126065	1.41343e-18
PREPL	-0.151799	1.41956e-18
ASB10	-0.125825	1.45384e-18
SMIM7	-0.127375	1.46767e-18
NUDT8	-0.124403	1.49189e-18
VKORC1L1	-0.131069	1.52143e-18
NCALD	0.260028	1.55924e-18
FBXO32	-0.204143	1.59525e-18
GLUL	0.192447	1.64309e-18
PACRG-AS3	-0.105898	1.66995e-18
MCRIP2	-0.129161	1.69373e-18
RBIS	-0.124667	1.71375e-18
H2AFY2	-0.113745	1.7998e-18
MID1	0.221977	1.82871e-18
CCDC122	-0.133564	1.98374e-18
SNHG9	-0.113885	2.0883e-18
UGP2	-0.181705	2.10756e-18
LINC00685	-0.107969	2.25527e-18
MTHFD1	-0.116325	2.30487e-18
PLXNA2	-0.114218	2.39981e-18
DENND5A	-0.179742	2.46062e-18
RWDD3	-0.118784	2.46609e-18
LYRM4	-0.129993	2.56309e-18
ACBD3	-0.124588	2.57812e-18
FAM162A	-0.122867	2.57908e-18
FYN	-0.138063	2.69586e-18
LINC02427	-0.104241	2.71126e-18
ST3GAL2	-0.107228	2.71971e-18
FADS1	-0.104268	2.72149e-18
SUGP2	-0.136341	2.75158e-18
AC008691.1	-0.132145	2.82825e-18
NCOR2	-0.135892	2.86039e-18
SP3	-0.124891	3.02467e-18
RNF168	-0.143922	3.08301e-18
MRPL27	-0.125993	3.16997e-18
RPS6KA5	0.240176	3.19931e-18
R3HDM1	-0.155688	3.27634e-18
TNFRSF19	-0.21534	3.31539e-18
M6PR	-0.119168	3.33793e-18
TAOK3	-0.162885	3.34054e-18
PLA2G5	-0.107764	3.34403e-18
CLINT1	-0.125164	3.35365e-18
TAPT1-AS1	-0.124732	3.48979e-18
ECHDC1	-0.130205	3.51694e-18
FRMD3	-0.119733	3.60869e-18
MYO5A	-0.146061	3.79945e-18
ASL	-0.10821	4.17828e-18
ZNF644	-0.183099	4.8697e-18
CALCOCO2	-0.169088	4.91906e-18
ZNF704	0.205186	5.02266e-18
CCDC7	-0.144259	5.13786e-18
TNS3	-0.13164	5.15959e-18
ARHGAP35	-0.159959	5.30045e-18
INTS9	-0.125721	5.3823e-18
DIAPH2	0.278519	5.52133e-18
KLHL18	-0.113672	5.54343e-18
AC093797.1	0.145446	6.30493e-18
AC016831.7	0.246929	6.39457e-18
ZCCHC10	-0.111526	6.41867e-18
FGF12-AS1	-0.144603	6.4514e-18
KLF9	0.248222	6.56593e-18
RUSC2	-0.134154	6.82933e-18
ABLIM3	-0.143794	6.98106e-18
SLC22A4	0.256411	7.16234e-18
SDCBP	0.257325	8.13028e-18
ZNF407	0.214291	8.57028e-18
CIAO1	-0.111593	8.85729e-18
OLMALINC	-0.101792	9.02408e-18
FRY	0.0605202	9.40547e-18
MTRF1L	-0.11247	9.56424e-18
SOD2	-0.145206	9.65192e-18
UPK3BL1	-0.109307	9.84001e-18
SMS	-0.11321	1.0293e-17
TAB2	-0.139951	1.04118e-17
SLC44A1	-0.138703	1.05042e-17
NUCKS1	-0.166832	1.05766e-17
LNPK	-0.146916	1.06181e-17
LIN52	-0.1427	1.07344e-17
PLCB1	-0.135657	1.10603e-17
VTI1A	-0.177559	1.12294e-17
ATG5	-0.123496	1.14267e-17
AFTPH	-0.126694	1.14762e-17
NFATC2IP	-0.106204	1.14873e-17
APTX	-0.129442	1.1758e-17
PEAK1	-0.19851	1.17921e-17
USO1	0.209131	1.22192e-17
SCMH1	-0.192389	1.24801e-17
NNT-AS1	-0.185616	1.26931e-17
CLIP1	-0.149317	1.31465e-17
DCXR	-0.169767	1.33808e-17
ERCC1	-0.112206	1.36024e-17
CAPZB	-0.158024	1.36342e-17
RNGTT	-0.123964	1.38166e-17
PDE10A	-0.194302	1.38818e-17
AC007780.1	-0.103773	1.39419e-17
ANXA7	-0.121153	1.48434e-17
IWS1	-0.124963	1.49878e-17
TMEM63B	-0.110871	1.49949e-17
GARNL3	-0.184193	1.55911e-17
EEA1	-0.173963	1.69028e-17
PRKAB2	-0.110157	1.69125e-17
AC073389.2	-0.130626	1.70798e-17
LACTB	-0.104638	1.72176e-17
ASPSCR1	-0.11254	1.77036e-17
ANTKMT	-0.115199	1.80706e-17
S100PBP	-0.120729	1.85419e-17
KIF2A	-0.110082	1.89197e-17
LRP6	-0.117392	1.93271e-17
USP22	-0.127147	1.96306e-17
AC022146.2	-0.0974945	2.03524e-17
MIEF2	-0.106895	2.08328e-17
DIP2A	-0.177415	2.12359e-17
NDUFS1	-0.186142	2.40091e-17
ATG7	-0.14811	2.42854e-17
CELF1	-0.175136	2.48412e-17
SEC24A	-0.117514	2.48819e-17
AC011287.1	0.141309	2.51394e-17
PLCG2	-0.091921	2.52447e-17
REXO2	-0.140241	2.54408e-17
ABCA8	0.270484	2.56e-17
CCDC18-AS1	-0.133788	2.58677e-17
PXYLP1	-0.135291	2.71517e-17
RPS14	-0.151521	2.78533e-17
HNRNPD	-0.132796	2.78537e-17
TMEM161B-AS1	-0.190243	2.80106e-17
PPP3CC	0.183685	2.81847e-17
RNH1	-0.112679	2.85014e-17
VWC2	-0.201234	2.96536e-17
TSTD2	-0.123742	2.97279e-17
ADAM10	-0.179969	3.00051e-17
TRABD	-0.124412	3.4102e-17
NDUFB5	-0.12241	3.42411e-17
METTL21A	-0.117473	3.44061e-17
PTCD3	-0.119925	3.49337e-17
ARL6IP5	-0.145884	3.60885e-17
LAMB2	-0.142748	3.63612e-17
FRS2	-0.175127	3.7197e-17
RPLP2	-0.132107	3.78727e-17
RAB40C	-0.108484	3.92634e-17
PPP2R3B	-0.13379	4.14965e-17
RGN	-0.11474	4.24271e-17
ARHGEF2	-0.101606	4.30624e-17
PEX13	-0.108479	4.40997e-17
TEAD3	-0.106653	4.45762e-17
PKD2	-0.135327	4.4745e-17
AL390957.1	-0.151302	4.60137e-17
DNAJC21	-0.103527	5.02429e-17
AC027097.2	-0.104599	5.08429e-17
HDAC4	0.210897	5.13113e-17
PPP1R9A	0.143477	5.28202e-17
AL033504.1	-0.1267	5.6782e-17
DAP	-0.107156	5.75815e-17
EIF3E	-0.108426	5.83211e-17
INPPL1	-0.109512	5.83552e-17
NECTIN3	-0.117146	5.86197e-17
MPST	-0.102722	6.12997e-17
WDR7	-0.184874	6.24328e-17
LINC02762	-0.107627	6.28603e-17
CREB1	-0.169534	6.38996e-17
DHDDS	-0.0995534	6.70997e-17
MED9	-0.118188	6.80736e-17
ABCB7	-0.157309	6.90318e-17
ZBTB20-AS2	0.153292	7.0379e-17
STX18-AS1	-0.130266	7.34662e-17
SLC4A7	0.252808	7.41195e-17
TNRC18	-0.122471	7.55403e-17
MEIS2	-0.177893	7.5592e-17
IGSF9B	-0.14113	7.83291e-17
ACBD5	-0.10971	8.18669e-17
MYOF	-0.152074	8.31238e-17
RPS26	-0.146615	8.33432e-17
ST8SIA5	0.194098	8.38807e-17
CCDC85A	0.248211	9.13544e-17
ARF4	-0.115189	9.39371e-17
MED27	-0.139115	9.40581e-17
CCDC9B	-0.10479	9.4111e-17
DPYSL2	0.237244	9.68498e-17
DHTKD1	-0.0986974	1.00949e-16
ACTN2	-0.158207	1.04866e-16
GIT2	-0.11784	1.07648e-16
2024-03-02	-0.0959269	1.07894e-16
DLEU2	-0.195772	1.13334e-16
CSNK2A1	-0.160003	1.15809e-16
LIX1L	-0.101642	1.18834e-16
MRPS11	-0.102079	1.19323e-16
CHMP4A	-0.103122	1.1991e-16
PLA2G15	-0.105159	1.2633e-16
ADAMTS15	-0.115534	1.26953e-16
FBXO28	-0.117248	1.30786e-16
CANX	-0.113941	1.34751e-16
NAA40	-0.111852	1.47723e-16
ACSS3	0.172142	1.47759e-16
ITGA9-AS1	0.27467	1.49316e-16
RIC8B	-0.142098	1.52473e-16
TRIM24	-0.115982	1.55251e-16
MTERF1	-0.121128	1.58064e-16
HSP90AB1	-0.162055	1.61466e-16
TMEM242	-0.11638	1.63103e-16
GLO1	-0.109118	1.71622e-16
OPA3	-0.105798	1.80937e-16
MGRN1	-0.122161	1.82847e-16
LINC02646	-0.0948509	1.83014e-16
SORBS2	-0.121399	1.86076e-16
RNF145	-0.132093	1.88835e-16
TPM3	-0.100524	1.89616e-16
KCNK1	-0.13001	1.91529e-16
PCCB	-0.114963	1.93013e-16
MOGAT1	-0.1057	1.99014e-16
CEACAM19	-0.0957035	1.99378e-16
BRAF	-0.193809	2.09565e-16
NAPEPLD	-0.106447	2.11309e-16
AL138828.1	0.277023	2.13714e-16
ECI1	-0.0983113	2.13866e-16
ANKRD11	0.199461	2.22245e-16
EYA1	-0.163698	2.24042e-16
PAIP1	-0.104891	2.28247e-16
RPS6KL1	-0.101468	2.28959e-16
ADH5	-0.111245	2.3725e-16
SAR1B	-0.108262	2.37365e-16
MPP5	-0.124036	2.39535e-16
RPL30	-0.142828	2.57942e-16
RFNG	-0.0954641	2.67745e-16
PNRC1	0.209126	2.69211e-16
FPGT	-0.131711	2.74735e-16
PARL	-0.111386	2.79861e-16
E2F3	-0.111038	2.82414e-16
RACK1	-0.129702	2.82597e-16
FAM120AOS	-0.107371	2.871e-16
NFIX	-0.0972783	2.89676e-16
GREB1L	0.236907	3.12877e-16
UBE2Q2	-0.106172	3.2021e-16
BTBD7	-0.140656	3.27615e-16
PLEC	-0.118764	3.3152e-16
CCSER2	-0.199178	3.34221e-16
SLC12A4	-0.106288	3.3439e-16
AC135166.1	-0.12104	3.46536e-16
FXN	-0.117644	3.46888e-16
SKIL	-0.102234	3.66436e-16
VMP1	-0.162038	3.78785e-16
ACER3	-0.126491	4.02975e-16
KLHDC10	-0.129322	4.06148e-16
TFRC	-0.110442	4.07601e-16
IMMT	-0.176706	4.11093e-16
CPNE4	-0.140001	4.18697e-16
SSNA1	-0.115862	4.18969e-16
NUDT22	-0.102369	4.58887e-16
EIF4A2	-0.134799	4.83033e-16
BCO2	0.186628	5.26594e-16
NBR1	-0.110329	5.55129e-16
ZNF728	-0.106075	5.74716e-16
CLPTM1	-0.0981225	5.77456e-16
STRN3	-0.184622	5.79962e-16
MYO19	-0.11442	6.26076e-16
DARS	-0.129568	6.26869e-16
PTPN21	-0.113469	6.80614e-16
RPL34-AS1	-0.110761	6.95312e-16
TMBIM1	-0.101603	7.67853e-16
CCDC125	-0.104138	7.85443e-16
XPR1	0.0945184	8.24034e-16
PRKAG1	-0.111583	8.76491e-16
CD151	-0.151875	8.78676e-16
FAM234A	-0.115603	8.8211e-16
NKX2-5	-0.131863	9.01886e-16
RICTOR	-0.194786	9.62845e-16
CPSF7	-0.115038	1.02654e-15
CDC42SE1	-0.112426	1.04784e-15
CAT	0.24305	1.05361e-15
RNPS1	-0.101765	1.06548e-15
AL355596.2	-0.120092	1.06617e-15
USP30	-0.103109	1.06789e-15
MINDY2	-0.155304	1.07066e-15
AL356124.1	0.264013	1.07375e-15
MFHAS1	-0.128283	1.08757e-15
CCNDBP1	-0.102323	1.12023e-15
ABHD17B	-0.101331	1.14197e-15
MCRS1	-0.116452	1.16067e-15
RPL12	-0.143905	1.19547e-15
AL590027.1	0.124204	1.20291e-15
ATP1A1	-0.150954	1.20526e-15
MAP2K3	-0.101396	1.22472e-15
AP3D1	-0.103427	1.22719e-15
DNASE1	-0.101543	1.23496e-15
DLGAP4-AS1	-0.0948283	1.25313e-15
REX1BD	-0.124829	1.25619e-15
WBP2	-0.108282	1.28057e-15
S100A1	-0.166347	1.29077e-15
ALPK3	-0.188807	1.35184e-15
VTA1	-0.0963418	1.35378e-15
CHFR	-0.104254	1.36233e-15
UBE2E1	-0.148985	1.38534e-15
CEP70	-0.127468	1.38894e-15
GATA6-AS1	-0.159019	1.40989e-15
SLC27A1	-0.149444	1.47348e-15
POMGNT1	-0.10385	1.48229e-15
AC105052.4	-0.124755	1.55056e-15
ZSCAN9	-0.0943013	1.58509e-15
CYP2R1	-0.10238	1.62085e-15
AC132803.1	-0.136121	1.64596e-15
EPM2A	-0.139889	1.65022e-15
UBE4B	0.204201	1.69591e-15
SOCS6	-0.111487	1.71528e-15
WASF2	-0.129398	1.73019e-15
PKIG	-0.153437	1.76926e-15
SLC39A13	-0.10531	1.8181e-15
NCAM1	-0.175166	1.82353e-15
DECR1	-0.196986	1.91291e-15
PCCA-DT	-0.103051	1.96004e-15
LRRC20	-0.0964762	2.03984e-15
CHN2	-0.118056	2.05529e-15
PPP6C	-0.102963	2.07026e-15
PIK3R3	-0.136921	2.08776e-15
EIF3D	-0.096574	2.09419e-15
LINC01118	-0.0885415	2.15646e-15
POLR3B	-0.101536	2.19025e-15
UBAC1	-0.151376	2.21904e-15
MTHFR	-0.122215	2.2726e-15
ADAM23	-0.183638	2.35916e-15
FERMT2	-0.150389	2.36292e-15
SLC25A13	-0.128019	2.38445e-15
PHKG1	0.199957	2.45109e-15
ACO1	-0.105744	2.48222e-15
ZHX3	-0.123689	2.51339e-15
SYPL2	-0.0946636	2.57863e-15
RMI1	-0.105127	2.66533e-15
VOPP1	-0.0996648	2.67628e-15
LMAN1	-0.11452	2.69339e-15
ARFGAP3	-0.10505	2.72474e-15
DCAF7	-0.115654	2.74007e-15
NSFL1C	-0.108412	2.74333e-15
SEC62	-0.120942	2.83687e-15
HECW2	-0.188281	2.84302e-15
ANKRD13A	-0.0995664	2.93398e-15
TIPARP	0.236397	2.94603e-15
AC131568.1	-0.0815697	2.95566e-15
CYSTM1	-0.144321	2.95622e-15
EZR	-0.125128	2.95869e-15
LINC00884	-0.101862	3.09985e-15
ZNF521	-0.16796	3.10236e-15
TIMM50	-0.0988195	3.16632e-15
LRRC41	-0.1026	3.18866e-15
C6orf136	-0.109103	3.32014e-15
AC119673.2	-0.111568	3.60751e-15
MYH10	-0.114776	3.6797e-15
SOGA1	-0.0991635	3.7432e-15
C5orf56	0.231208	3.86981e-15
LIX1-AS1	-0.114438	4.08105e-15
MTMR4	-0.0961993	4.34204e-15
USP15	-0.187628	4.56233e-15
DIP2C	0.15554	4.63758e-15
SLC20A1	-0.097021	4.65337e-15
Z82215.1	-0.0941204	4.90688e-15
RNF11	-0.101935	5.00317e-15
CRADD	0.125625	5.05224e-15
GOSR2	-0.0966786	5.07411e-15
DCLK2	-0.171268	5.30663e-15
CLASP2	0.147765	5.46838e-15
HOOK3	-0.12301	6.28152e-15
SRGAP3	-0.136629	6.32369e-15
DOK7	-0.102365	6.37712e-15
BAG6	-0.107483	6.44814e-15
FNBP4	-0.186252	6.45241e-15
ARHGAP31	-0.174977	6.60118e-15
ARMCX3	-0.105562	6.70167e-15
VPS13D	-0.193452	6.83546e-15
SF3B3	-0.0937851	6.9763e-15
LIPE-AS1	-0.104427	7.13768e-15
EXOC7	-0.103535	7.22277e-15
CEP83	-0.142074	7.3531e-15
DOK5	-0.111971	7.52216e-15
QRICH1	-0.101771	7.60052e-15
NOL3	-0.114027	7.84909e-15
NRG2	0.264589	7.9745e-15
RUFY3	-0.121125	8.21269e-15
MTG1	-0.108962	8.28585e-15
LIPE	-0.0878037	8.69733e-15
ACTR1A	-0.104367	8.75924e-15
AC090825.1	-0.0989488	8.76809e-15
EXTL3	-0.142911	8.85692e-15
FDX1	-0.1	8.86418e-15
ADAM17	-0.112368	8.87143e-15
C2CD6	-0.133022	8.90171e-15
TRIP11	-0.12973	8.96242e-15
TCF4	-0.0854093	9.0137e-15
ARPC1A	-0.117315	9.62728e-15
CCND2	-0.13465	9.7901e-15
ARPC5	-0.0995028	9.84961e-15
REST	-0.100878	9.9584e-15
COQ10B	-0.0912621	1.00807e-14
PDE4B	-0.145626	1.03742e-14
NPTN	-0.157294	1.05508e-14
STARD4	-0.09188	1.08155e-14
CAPN7	0.21216	1.0835e-14
PAWR	-0.0973629	1.08792e-14
CCDC58	-0.105548	1.13286e-14
ITGB5	-0.101943	1.16596e-14
TIGD7	-0.0923266	1.19626e-14
GNAI3	-0.12469	1.24538e-14
QTRT1	-0.102549	1.27036e-14
COPB2	-0.102775	1.28272e-14
ABCB8	-0.0955428	1.30768e-14
MICAL3	-0.179454	1.30825e-14
HEPH	0.17386	1.30849e-14
ANP32E	-0.0928187	1.31076e-14
FAM104A	-0.0885808	1.33201e-14
CYP51A1	-0.10065	1.39365e-14
FASTKD2	-0.102583	1.4017e-14
DNHD1	-0.118152	1.4298e-14
METTL11B	-0.0993861	1.43994e-14
PLEKHA1	0.222089	1.46566e-14
PNRC2	-0.107002	1.48346e-14
TBRG1	-0.111849	1.48675e-14
PLA2G4C	-0.119624	1.51696e-14
CYFIP1	-0.0985677	1.57434e-14
NUDT5	-0.0983535	1.62235e-14
STARD4-AS1	-0.113514	1.64438e-14
AC009879.4	-0.0956134	1.67244e-14
CSNK1A1	-0.186998	1.70493e-14
FGF1	-0.137273	1.75701e-14
GASK1B	-0.101681	1.77572e-14
DLEU1	-0.127102	1.8104e-14
ACOX2	-0.104086	1.84654e-14
CHD4	-0.105444	1.94382e-14
SPTLC2	-0.0940817	2.00025e-14
SECISBP2	-0.119009	2.05635e-14
URM1	-0.102014	2.07517e-14
WAC-AS1	-0.100236	2.13372e-14
SEC23A	-0.116778	2.15229e-14
SHLD2	-0.130634	2.17676e-14
MRPL33	-0.10937	2.18276e-14
PPARD	-0.0999969	2.31009e-14
SRPK3	-0.115685	2.31097e-14
ARHGAP1	-0.0961989	2.36192e-14
TMOD1	-0.170313	2.38589e-14
KDSR	-0.10328	2.60205e-14
STAU1	-0.124057	2.61302e-14
MED10	-0.0966302	2.61409e-14
NAA15	-0.103012	2.6815e-14
DNAJC8	-0.0974653	2.71735e-14
AC008250.1	0.242263	2.80189e-14
SLC30A9	-0.127752	2.80943e-14
ZNF507	-0.092613	2.92013e-14
VPS51	-0.0996406	2.92394e-14
ACTR2	-0.113032	2.92481e-14
SARAF	-0.104758	2.9503e-14
CES2	-0.097891	3.00994e-14
SLC25A36	0.0902881	3.09333e-14
NUDCD3	-0.11556	3.16236e-14
KNOP1	-0.117433	3.20403e-14
SMURF1	-0.115718	3.30867e-14
ZSCAN16-AS1	-0.0945958	3.45492e-14
ARNTL2	-0.0928334	3.51039e-14
CTDSP1	-0.104762	3.52485e-14
GET1	-0.0955092	3.5745e-14
NDEL1	-0.0993455	3.68261e-14
ACTR1B	-0.109096	3.74895e-14
AC005670.3	-0.107153	3.75474e-14
PPM1A	-0.12201	3.75711e-14
PLEKHH3	-0.0876649	3.81619e-14
MIPEP	-0.110378	3.89236e-14
AGGF1	-0.102472	3.94466e-14
COX16	-0.0848878	3.97213e-14
AKR1A1	-0.0823147	4.04303e-14
ZNF189	0.242179	4.11585e-14
RCC1L	-0.0843941	4.14934e-14
RILP	-0.0883182	4.26922e-14
EOGT	-0.0957002	4.31225e-14
DYRK2	-0.0780635	4.34336e-14
TSN	-0.088454	4.3808e-14
NSD2	-0.120231	4.62122e-14
PTTG1IP	-0.105987	4.68148e-14
ARL5A	-0.107857	4.70126e-14
GRAMD4	-0.109359	4.73728e-14
MVD	-0.0935858	4.77519e-14
MTG2	-0.0893915	4.78087e-14
ATR	-0.117209	4.91934e-14
TBRG4	-0.0975511	4.9231e-14
FAM118A	-0.117714	4.94642e-14
NAP1L1	-0.131914	4.97307e-14
GPNMB	-0.138045	4.98443e-14
AACS	-0.0912652	5.10897e-14
CCM2	-0.0930217	5.17546e-14
ARHGAP12	-0.118537	5.20725e-14
SLC27A4	-0.0919616	5.28368e-14
ANKRD50	-0.0937203	5.40513e-14
KRBA2	-0.118628	5.43987e-14
TSPAN18	-0.112272	5.44476e-14
MTSS2	-0.104719	5.50475e-14
PXN	-0.0996729	5.67731e-14
PSMD14	-0.103691	5.69475e-14
MIR3936HG	0.207729	5.75046e-14
MCUR1	-0.0929116	5.81274e-14
LINC01954	0.224342	6.00286e-14
NUDT7	-0.0970613	6.02072e-14
TANGO6	-0.0930202	6.09458e-14
UBE3B	-0.0953384	6.18089e-14
ALS2CL	-0.123165	6.46503e-14
ZNF700	-0.0867558	6.51255e-14
LATS1	-0.121635	6.7212e-14
DDAH1	-0.107993	6.72307e-14
DDO	-0.0889601	6.83884e-14
MAVS	-0.103025	6.91732e-14
RAPH1	-0.106589	7.10082e-14
Z98949.3	-0.0911686	7.15406e-14
MAEA	-0.0971229	7.15747e-14
MARK1	-0.14469	7.3191e-14
PLAAT3	-0.103868	7.40322e-14
TRIP10	-0.106843	7.40954e-14
DNAJA3	-0.104073	7.44367e-14
AC009318.1	-0.145632	7.70959e-14
CKMT2-AS1	-0.120758	7.963e-14
TMEM189	-0.0843946	8.00978e-14
CHSY1	-0.0908841	8.01758e-14
TACC1	-0.0747734	8.07634e-14
CHURC1	-0.107598	8.1993e-14
EYA3	-0.139121	8.31927e-14
ACSL4	-0.102714	8.37005e-14
TMX2	-0.114866	8.38103e-14
GAS8	-0.103853	8.41764e-14
SNX1	-0.13615	8.41882e-14
EHHADH	-0.098903	8.56623e-14
SF3B2	-0.0908964	8.63106e-14
PCMT1	-0.104432	8.89673e-14
DPYD	0.185277	8.91839e-14
OXNAD1	-0.125387	8.92019e-14
ARNT	-0.0992072	9.4582e-14
CCNYL1	-0.0868956	9.65961e-14
MAP3K13	-0.124739	9.83958e-14
SYNJ2	-0.121735	1.00562e-13
PPM1B	-0.116621	1.01304e-13
MRPS30	-0.0943605	1.014e-13
JPH2	-0.178359	1.02929e-13
MAPKAPK2	-0.158101	1.03314e-13
FAM207A	-0.096876	1.04399e-13
DCAF10	-0.135409	1.10136e-13
ARPC3	-0.0891053	1.11116e-13
AP3M1	-0.0908612	1.13296e-13
DDX39B	-0.122582	1.13922e-13
PIN4	-0.0971161	1.16871e-13
AMOTL1	-0.104613	1.17738e-13
PPP1R42	-0.107496	1.18024e-13
SPIRE1	-0.169357	1.1997e-13
NFAT5	-0.182224	1.20861e-13
PDIK1L	-0.088623	1.28768e-13
ALOX12-AS1	-0.0932251	1.29838e-13
MTPN	-0.0875802	1.32021e-13
IDH1	-0.102823	1.35471e-13
ME1	-0.109304	1.37529e-13
ELL2	0.170998	1.42703e-13
EHBP1	-0.123027	1.44754e-13
PARP1	-0.100456	1.50088e-13
FMC1	-0.105396	1.62032e-13
ZC3HC1	-0.0919671	1.66748e-13
UBE2J1	-0.0909524	1.67481e-13
CENPX	-0.0951136	1.67889e-13
XBP1	-0.0985894	1.6819e-13
RPN1	-0.0929179	1.68304e-13
PRPF40B	-0.129814	1.72227e-13
HEY2	-0.124412	1.82536e-13
CASC3	-0.0904026	1.83155e-13
SPG11	-0.15609	1.83262e-13
MRPS35	-0.0902743	1.87244e-13
CELSR1	-0.0860841	1.89613e-13
ARL3	-0.0916397	1.94498e-13
ZNF552	-0.0843852	1.97323e-13
FAM118B	-0.0863043	2.0128e-13
DCTN4	-0.101124	2.05822e-13
AKIRIN1	-0.0983641	2.09125e-13
RMND1	-0.0880878	2.09468e-13
BNIP3L	-0.104668	2.11459e-13
DDHD2	-0.0928812	2.18456e-13
RARRES1	-0.0841782	2.18955e-13
BICD2	-0.0828791	2.2359e-13
SCUBE3	-0.0874422	2.25766e-13
HS2ST1	-0.133509	2.26483e-13
AC244033.2	-0.104059	2.29513e-13
NAV3	0.195411	2.37977e-13
ANP32B	-0.08789	2.45338e-13
HMG20A	-0.132469	2.50739e-13
AC243964.3	-0.0965491	2.52563e-13
ZC3H12C	-0.10877	2.56828e-13
ELP5	-0.0907976	2.57985e-13
GOLGA2	-0.0925154	2.63412e-13
PDPK1	-0.0881569	2.65006e-13
DMWD	-0.0779079	2.68398e-13
ZNF398	-0.0837583	2.70188e-13
TMED10	-0.0951594	2.72222e-13
ZBTB7A	-0.0794981	2.77643e-13
MGST3	-0.161676	2.89581e-13
ATP5F1C	-0.145065	3.00798e-13
BCL2L13	0.216686	3.00898e-13
PPP1R35	-0.0832597	3.13405e-13
XRCC5	-0.12009	3.17066e-13
HMGCS1	-0.0904826	3.18802e-13
PSMD4	-0.0929312	3.20331e-13
LZIC	-0.0888592	3.23167e-13
TMBIM6	-0.0989747	3.23829e-13
API5	-0.0892737	3.35685e-13
CUL4A	-0.155114	3.38629e-13
PRKACB	-0.136648	3.41813e-13
G3BP1	-0.0979085	3.43237e-13
NECAB3	-0.120898	3.44701e-13
SUMF2	-0.0931606	3.55528e-13
PCF11	-0.0949343	3.56631e-13
YAP1	-0.13378	3.66513e-13
GGNBP2	-0.101049	3.67563e-13
PLEKHB2	-0.0841485	3.67579e-13
ITPRID2	-0.122087	3.73167e-13
GPATCH2L	-0.119066	3.74271e-13
TMEM223	-0.0933509	3.81592e-13
SYNJ2BP	-0.109164	3.84951e-13
MAPK1IP1L	-0.0983771	3.95046e-13
SCLY	-0.0872304	4.01699e-13
MYO9B	-0.101019	4.1389e-13
RPRD1B	-0.0856923	4.1891e-13
SMARCD3	-0.104847	4.1995e-13
NUP93	-0.0858554	4.2006e-13
ADAMTSL4-AS1	-0.0831728	4.33127e-13
PPP1R13B	0.13729	4.34504e-13
ATP1B3	-0.0881408	4.40424e-13
UBE2L3	-0.0890955	4.54242e-13
VPS26C	-0.0917002	4.57525e-13
UBA6	-0.0911372	4.62867e-13
RNF41	-0.0812941	4.73133e-13
MACROD1	-0.124836	4.73938e-13
TMEM175	-0.0972653	4.7421e-13
RPS28	-0.149305	4.77859e-13
CLNS1A	-0.0832472	4.79728e-13
ZNF81	-0.101416	4.80893e-13
SYNGR1	-0.0988748	4.81235e-13
PLAA	-0.0880024	4.82021e-13
ADCK1	-0.0855788	4.91496e-13
CSNK1G1	-0.107437	5.01134e-13
ZC3H13	-0.0928719	5.11808e-13
CYB5B	-0.0843727	5.15005e-13
LINC00702	-0.102554	5.24751e-13
SNRNP48	-0.0991563	5.28568e-13
COPB1	-0.0953727	5.38812e-13
FRK	-0.13259	5.68962e-13
UTP23	-0.0924658	5.69458e-13
USF3	-0.0867493	5.81958e-13
IPO9	-0.0959428	5.93788e-13
AC005237.1	0.152399	5.9647e-13
AL512603.2	-0.102499	5.9889e-13
SDHC	-0.10579	6.04435e-13
PSMF1	-0.0953753	6.06969e-13
SLC30A5	-0.101235	6.10465e-13
TCEA3	-0.095371	6.34897e-13
SUPT3H	-0.15102	6.47071e-13
MPG	-0.092079	6.52361e-13
GGA1	-0.0837991	6.53625e-13
USP31	0.231667	6.55646e-13
AC025434.1	0.135851	6.60806e-13
RNPC3	0.175267	6.64457e-13
AC021134.1	-0.136001	6.67085e-13
WIPF2	-0.0946634	7.39822e-13
AGPAT2	-0.0910551	7.61904e-13
EGF	-0.110529	7.74086e-13
EPHB1	-0.0969196	7.77712e-13
PURA	-0.0895462	7.95991e-13
PSMA5	-0.0837245	8.05343e-13
NDUFS8	-0.117344	8.16832e-13
FSD1L	-0.0992375	8.21541e-13
[truncated: 5,438 more rows]

## Sheet: S1E
Supplemental Figure 1E
		HA			IP-HA			GAPDH
Sample	Dose (ng)	Area	Mean	Normalized	Area	Mean	Normalized	Area	Mean	Normalized	HA (Ratio)	IP-HA (Ratio)	HA (Normalized Ratio)	IP-HA (Normalized Ratio)
Control	100	0.0600814	44950.6	748162	0.0736946	47980.1	651067	0.0527512	29683.1	562701	1.32959	1.15704	1	1
Control	200	0.0577252	52769.6	914151	0.0700949	51336.8	732389	0.0586415	23305	397414	2.30025	1.84289	1.73004	1.59276
Control	400	0.0497406	63132.7	1.26924e+06	0.0581834	61464	1.05638e+06	0.0547146	24716.6	451736	2.80969	2.3385	2.1132	2.0211
HOS	100	0.0624375	34311.6	549536	0.0544528	36102.3	663002	0.0566781	23664.3	417521	1.31619	1.58795	1	1
HOS	200	0.0679351	53276.3	784223	0.053013	41009	773565	0.0539292	21640.8	401282	1.95429	1.92773	1.48481	1.21398
HOS	400	0.0606704	50591.4	833872	0.0586415	53337.7	909555	0.0780796	29351.8	375922	2.2182	2.41953	1.68533	1.52368
